# Supplementary material for: Customer satisfaction evaluation for drugs: A research based on online reviews and PROMETHEE-Ⅱ method
Source: PLoS One. 2023 Jun 22;18(6):e0283340. doi: 10.1371/journal.pone.0283340 (PMC10286982; doi:10.1371/journal.pone.0283340)
Supplement: S1 Dataset — (TXT) [file pone.0283340.s001.txt]

" ,Cheap and good value for money. , authentic goods, "
" ,not very tasty, checked yes , nicely packaged luxuriously."
",I've bought both Dong-A and Fu, both are very good and good value for money,"
" ,the stuff is good, but it's too hard to melt without powdering"
" ,something good or not I can not tell, but the price is really water, buy four five hundred is also it, selling 270 is also it, I do not know where the difference is. Anyway, November 1 three hundred sixty seventy bought, after receiving the goods immediately 270 。。。。 really dog"
"The packaging is not the same as the previous one. The packaging is not the same as the one I bought before, the two pieces are not separated when sealed, the physical shop bought each piece separately sealed. The smashed colour was dark and not translucent. There is a gap with the physical shop."
" ,the goods are quite good, but the price is too unstable, just bought two boxes not long after the drop of more than 100, solid."
",affordable, stew out of a little burnt taste, estimated quite fire, the elderly up not bad "
", the goods are cracked, tin foil packaging has also opened, the shell outside there are actually crumbs, such a thing simply dare not eat, but to find customer service, customer service has always told me to wait, always only let me wait, not at all positive response to my questions, nor willing to give me a replacement, rubbish pharmacy. The shop is a big bully I kind of see clearly"
I don't give bad reviews, but I really can't resist this time, just think of it as buying an unknown thing for over 600
",It's a fake, be careful, it's completely different from the drugstore"
 I bought a box of each on the 12th of December to stock up and take my time
", the same shop bought two boxes, bought at different times, a box of positive, a box actually opened all broken, and the light transmission is not normal that box is good, I want to know how will be broken loaded in, is not adulterated fake goods sold, really is too speechless "
" ,my mum boiled it and ate it and said it was different from the ones she bought in pharmacies in previous years. I've been buying it in pharmacies for over 10 years, but this year for the first time online, it tasted different. I don't know what's going on, the security label is all right"
", I received a particularly hard, like iron, breaking constantly, knocking can not break, using a hammer to smash only to break, translucency is not good, put on the phone torch can see small dots, a pick up is not translucent, the colour is dark, a burnt smell, do not know the correct, the authority to distinguish the authenticity is the need for ingredient testing, also did not throw, seriously eat half a month of the new season on the cold, the amount of menstruation is a little more "
",This is an absolute fake, I didn't think health pharmacies could sell fakes, it's completely different from the ones you buy in pharmacies and hospitals, there's no viscosity and the taste is wrong, it's bland"
" 330 for a box, good value, but not as effective as Dong Ah's, "
 Guaranteed, many times purchased. Trustworthy.
 Good, always use Fook brand, cheaper than the physical shop, recommended a friend to buy.
 The promised 7-day price guarantee is a surprising play on words, huh?
 Paid same day, 260 arrived, only bought one box, bought less quality is very good
 The price is even better with the coupon of two hundred and eighty dollars, it's worth it. It is .
 The page shows that there is no free gift for powdering, there is a free gift for not powdering, I did not powder, received the goods no free gift, asked customer service, people let me provide screenshots, their own shop to do activities whether there is no free gift themselves do not count?
 Haven't boiled it yet, not sure how it will be, price is right, stock up, trust in Foo.
 Very good, simmered The cake, is , ready for a return purchase!
 It's very good and about a hundred dollars cheaper than our physical shop. I bought it to make jelly to eat every night, and after eating it for two or three days, it is very obvious for improving sleep, and I will insist on eating it in the future.
 Very good value, tested yes, regret not buying two more boxes, wait for the double 12
 Great deal, bought three boxes, will buy three more on the 12th
 Buy at the event, very affordable not eaten yet, save it for later.
 The goods are genuine, is the Fook brand, customer service is very good very patient to answer the questions raised, logistics is also very fast, next time to come back
 I bought it because it was so cheap. I can't tell if it's real or not. It's just similar to the ones I bought at the drugstore. It tastes just like it. I soak the butter and eat it in an egg stew. One piece melts and I take it over three days. Just keep taking it.
 Buy, not yet used, but I have to say, this activity feels pit, a variety of single full reduction plus red packet after the price is higher than the price of the event, find customer service customer service has been saying wait, invincible, not to solve the problem has been dragging drag, friends buy single full reduction less than three hundred, more than 260, my price is surprisingly more than 310
 Bought it and the delivery is still very good. Nice, come back next time
 Buy it every year and stock up for a few years before eating it. The older it gets, the better it gets
 When purchased, it is good value for money and the delivery is powerful, all five stars.
 Yes, seconds, what a great price!
 I received it, it is cheaper than the physical shop, it is valid for 25 years, I will review it when I have the effect.
 Received, I'll be sure to comment truthfully in a few days when I do the lamb!
 I received it, I have used this brand in previous years. It is a good product for winter, I will buy it again, I hope the price is cheaper.
 It's very good. I didn't buy it until the 22nd event, but luckily there was an event too, and I bought a separate tool to make the cake for the first time.
 Pretty good, last time I bought two boxes, made a good box, this time take advantage of the activities and buy two boxes to hoard for next year, praise!
 Pretty good, unfortunately the price dropped when I bought it
" translucent, easy to knock open, smooth section. But I couldn't check the authenticity on the official website, and then I called again to check, and it was a robot that replied that this was a Fook brand , what royal production? I can't remember, I really don't remember what the robot said. I don't know if it's true or not, "
 Super good value after using the voucher, yes , also recommended colleagues to buy it too.
 There are small crumbs and the tin box is knocked and has a pit, this is too bad, don't check before sending?
 Pre-sales are more expensive than buying on the day! False! So I returned the pre-sale the next day, but the merchant himself combined the two orders and returned one of them, and the other order that he didn't want to return was returned with it. I have repeatedly called many times, but no one will take care of it.
 I bought it on the 1st of January and thought it was a bargain, but it turned out to be even cheaper and no refund for the price difference.
 I didn't get it at the whole time, but it was about the same as the pharmacy.
 Fastest received! I buy it every winter to have some, it's cheaper than Dong Ah
1. two days ago has been received, good; 2. not sun raw materials, direct sun production process and finished products, half a catty out of 3 pounds of blocks.
I bought it on the 1st event, and then I clicked in to see that the price had dropped! One event with so many tricks. Contact customer service and refuse to refund the price difference. I'm not sure if I'm the only one who's not getting a few bucks from a big shop.
I bought the cake on the 1st and felt it was good, so I bought another box on the 1st to keep. The date of production is 20210122, a month later than the first one, but also cheaper than 50 yuan, and the delivery speed is normal.
The price is still better, the guarantee does not work and you cannot return it for no reason
260 to hand price. But I'm too lazy to make it.
26th order, 29th arrival, just bought a few days, in time for October 1 want to buy back found a price reduction, find customer service communication refund price, perfunctory, bad attitude! Bad review
278, it's okay, the outer packaging is the same as the one I bought in the pharmacy, haven't opened it to look inside
Bought it from 340 and it's ready... here... sent it by post... said it was delicious.
380 a box of two 760, double 12 300 a box, can not guarantee the difference in activity Open the lid, the verification code is not inside the sealed box, but on the outside, telephone enquiries are very inconvenient, open the lid of the tin is actually broken, thought they fell it, see others also said it was broken, poor customer service Also not as refreshing as Dong Ah's eat, after all, cheaper by half, right?
The first time I saw the product, I was able to get a refund for the difference in price. I'm too lazy to return the goods, the authenticity has not been identified, will never come back, pull black!
618, 324. , 261. but the total price seems to have dropped, all good value. Fook brand Pretty good.
676.18 is the beginning of the month of 2021, which is also the price after the full discount. The 1st one is just received and the 2nd one was bought last year around this time. I'm also drunk. And it was shipped from Guangdong
Big brand! Trustworthy! I'll take it for a while to see if it works and come back for a follow-up review!
The customer service is really general, the feedback problem said 48 hours to reply, the result waited for 8 days, or I press every day
The medicine should be real, but the price is more expensive than others, bought once in another shop, also support online inspection
The pharmacy is trustworthy, Fook brand Quality assurance, used to boil the solid yuan paste is very good, the first time to boil their own very successful, with the same taste as the micro business boiling, with glutinous rice paper separated, each consumption is very convenient,.
Alas, the useless discount, which is returned to rebuy, the results of the seller said no quality problems, can not be returned.
"There is red precipitate after boiling down to a paste, and it doesn't look like the colour of blood, I don't know what has been added! Be cautious when buying, the price difference varies a lot, from 400 to 300"
Nice packaging. The appearance is beautiful and nice. Regarding the quality of ah gum, I will follow up after consumption.
The packaging was all scratched by someone else with a knife. Checked for half a day, I don't know if it's real or not, customer service is unprofessional, I don't know when I ask .
Very well packaged with a carry bag, it is , excellent value for money
The packaging and appearance is very good no problem, about the quality, to be followed up after consumption.
The packaging is very good and looks quite high class. Let's wait and see the quality when it's ready
Tightly packed, no damage, long before the shelf life, scanned the traceability code and it shows that it is , overall great!
The baby is good, the packaging is in place, the delivery is fast, the barcode was checked and it is a Fook brand , very good deal when you place the order. Good review.
The baby was received very quickly, the packaging was in place, the code was scanned to verify that it was a Fook brand , the shop City Letter is trustworthy, good reviews!
The packaging and speed are very good, the next time I will return to buy another box to give, from now on you will buy in your home
The baby has been received, it is much better than the one sold in physical pharmacies, and I will come back for a follow-up review after using it.
I hadn't planned on not having one, but when I came across an event, I bought two boxes at an affordable price. This brand is much more affordable than another common brand. Of course, the price of this stuff has been inflated a lot over the years, so it contains a bit of an IQ tax.
"Originally this brand is okay, double 12 buy with some coupons, also have 10 days price guarantee, suddenly found today's price is cheaper than the price of double 12, looking for customer service, told me that with coupons do not make up the difference, then please ask what to do with the price guarantee? And also said I trouble, complain about this customer service, "
A lot cheaper than the physical shop, note the bag also put two, praise.
It is cheaper than the physical pharmacy, but I don't know if the quality of the online shop is the same as the physical pharmacy
Much cheaper than drugstore, but I don't know how effective it is
To replenish the blood and qi, the other ingredients have not yet arrived, when they do, start boiling the cake
It's good, it's good, it's good, it's good, it's good.
Good The quality is very good, when you see this review I prove that the quality of this item, it is worth buying, the above from a panning age of eleven years 88 members of the amateur advice.
It's good, it's a good deal, I've been soaking it, I'll simmer it when it melts.
It's good, I bought it at the event, it's so affordable, eat some to nourish my body.
It's not bad, it should be genuine, but the taste is not as good as Dong-A, but I'll get used to it after the second day, after all, the price is cheap, as long as the effect is the same, it's good!
It's good, it's good, it's already boiled into cakes, it's good value for money and convenient to eat by itself.
Nice brand first time to buy a Fook brand . The logistics is fast and the customer service is very good. Will buy again after eating
Not much more to say, I always like to eat Fook brand , I will add more when I boil it
I'm also quite speechless I want my mother to receive the courier early before the shot to buy when customer service said three months are guaranteed and did not say June 18 is not in the scope of the offer Now the price guarantee said no longer within the scope of activities I forced to buy expensive nearly eighty dollars ... speechless * next time to buy another home
"I don't know if it's true or not, the courier put something on someone's doorstep and didn't make a phone call! Contact customer service and no one replied, so that's it, "
I don't know how it happened, I bought 250g at the pharmacy and it took 48 hours to cut it open with yellow wine, this one took 60 hours to half dissolve
"I don't know if it's real or not, it doesn't taste the same as the pharmacy,"
"just received the goods, did not have time to unpack, today unintentionally opened to see, cheap nearly 40 yuan, asked customer service can refund the difference? Repeatedly to me that the first confirmed receipt, and then apply for price insurance refund difference, and after receipt of the price insurance for 0, directly tell me not to refund the price difference on the line, around so big set! , "
I checked, it's genuine, it's made into a cake and it's delicious.
"Checked the code is , much cheaper than the drugstore, nearly a hundred. The price is acceptable, a bit of advice: eight pieces inside, each four pieces to pack a plate instead of each piece of independent packaging, not suitable for people who use less with the slow, dismantled a piece of another are not good to put, it is recommended that independent packaging. The first of November is worth the price of 349.
The query was yes, not yet used, after use to see the effect and then follow up comments
Enquiry yes , very satisfied! Fook brand Good value for money! Healthy and trustworthy!!! Stock up next time there's an event!!!
Poor review, sold immediately for a reduced price and no warranty!!!
"Bad review. The packaging looks like it has been dismantled. Whoever buys it will regret it, "
"Poor review poor review vomiting after eating vomiting up and down. Stomach pain.... Everyone watch out, "
I bought it while it was on offer, I've bought it many times before, the query was , very good, good review
I've had Dong Ah, but I'll give it a try with the Fook brand. The gum block is not very translucent, and the difference in the quality of the boiled paste is not great.
I feel very good after taking it for almost a month, my original menstrual flow was so big and clotted, and almost every time a week early, this time only two or three days early and the volume is much smaller, it seems to have some effect on the face, when the offer is strong, I decided to stock up, it is really beautiful.
I've taken four boxes, the doctor told me to take it together with his herbal medicine, I plan to take it for a year, the effect is very good
Vomiting and diarrhoea after eating. Feel like a person is going to *. Be careful everyone. This stuff. Eating* personal feelings. Nauseous for days. Stomach aches. Threw up for ages.
"Stomach pain after eating. Vomiting and diarrhea.... Gastroenteritis.... , "
"After opening the package is not very transparent, I feel that it is not , I do not know what skin is made, compared to the pharmacy to buy, the difference is very big, a few hundred to buy a lesson, will not buy again, "
I don't know what happened when I opened it, but it was broken inside.
The tin foil broke after opening and I wonder if it will affect preservation.
It is intended to be used for making cakes and was recommended by a friend, so I gave it a try.
Big brand, big shop, trustworthy, will buy again after using it.
The adhesive was shattered and the foil was torn. I spoke to customer service, but they didn't care.
The second time I repurchased, my sisters have eaten and responded that the quality is OK and worth buying, it should be .
Second time to buy, good price, it would be good to send some accessories to save you from buying everywhere
Second time I bought it, it's very good. The courier brother is so dedicated, delivered at midnight, hard work!
Second purchase, bought every year, for making cakes.
Second time I bought it, it was , and the price was very cheap, good review!
Second time to buy, the price is very affordable, this brand is a bit on fire, suitable for the elderly
The second time I bought it, I took advantage of the event to buy two boxes for my family's health, my family said it was okay, I went to the pharmacy to make powdered water, and it would not get hot.
The first bad review, originally bought back to meet the bag bad, and then return, and re-shoot, customer service double guarantee price double ten, but in the end there is no guarantee price, said the coupon is not guaranteed, that should be returned for refund when said clearly, really drunk
The first time I bought it, I hope I won't be disappointed! The physical examination said I have low red and white blood cells, often feel dizzy palpitations and insomnia, first eat a box of improvement and then continue to eat it!
First time to buy Fook's brand, haven't eaten it yet, I'll come back to review it after I've made some cakes in a while.
I don't know how the quality is, I have to try it to know.
I added some mulberries and it tasted good.
Shop big bullying deception, 2 boxes inside a box also can not scan the verification code, would have to return later to the children to the packaging ripped, there may be suspicion of counterfeit goods, poor customer service attitude deliberately answer is not the attitude of arrogance
The stuff is great! In previous years, I've always bought it from a drugstore. This time it was a fluke to buy online. Great stuff!
It's very good and cheaper to make than to buy
The stuff is quite good, I like it and the price is right. Didn't squat for nothing.
They say it's fake. We don't know what it's really like ......
Compare with pharmacies, the appearance is exactly the same, no difference, after grinding into powder is indeed a big difference, the colour and smell is completely different, be careful, the dark is the pharmacy, the light is this shop's
Repeat purchases, good! This time there are no accessories to send, I hope the merchant has accessories to send better.
I've bought it many times, almost every year!
Purchased several times, quality is as good as ever. Very good service from the seller
I've bought it many times good very effective looking forward to this year's good reviews good reviews
Repeat purchases, big brand quality guaranteed, trustworthy!
I've been back for many times, and I've stocked up a lot. I've had a lot of good deals at the New Year's Day, and I've had a lot of good deals at the New Year's Day, and I've hoarded them every time, and I've recommended them to my colleagues, haha.
Second time buyer, almost half the price of the drugstore.
 Very fast, first time to buy this brand, the price is right for the event, good review
 Very fast, logistics is also very fast, the packaging is very delicate, other things arrived to do over the evaluation
 Fast, well packaged, guaranteed and affordable.
 Fast, well packaged, yes, already done
 Fast, express delivery is also very powerful, packaging is very good, affordable, will buy again if needed~
The anti-counterfeiting code was checked to make sure it was The goods are good value for money.
Very good, I still have 250g at home because so stock up again, the date is new enough for a year!
Very good, good value for money, waiting to take it for a while to try
"Very poor shopping the box is broken and the stuff doesn't look good I hope you will take this as a warning, "
Very good, I have bought it again and again, this time the best deal
Very good, much cheaper than the physical shop, second time to buy
Very good, yes, the double 12 was surprisingly better than the price, so I decided to order 2 more boxes.
I buy it at the pharmacy every time, to make the cream and come back afterwards
Fook brand Packing tight and no damage, bought last year eaten good, this year back to buy, praise!
Fook Brand Good value for money and good taste Always eat this brand.
I don't know how the one I bought online is, but I haven't opened it yet, so I'll comment again after I've eaten and seen the results.
I bought both Fook's and Dong'a. I read Little Red Book and it said Fook's was better value for money, so I didn't know what to expect anyway and it was a good price, so I bought it.
I just got it back, it's a blessing, I'll make it in a few days.
I just bought it and then the price dropped, just over 7 days without paying the price difference, very depressing
Just bought the price drop, the difference does not make up, convinced, customer service can not answer anything.
"The price dropped just after I bought it, it was over $20 short of a box, and I bought two more boxes,"
I bought it during an event, it was a good deal and my family said it was okay.
I bought it for my father-in-law as a health supplement, I hope he will feel better after taking it
Bought for the elderly, can't see the effect for a while
I bought it for my mother, Fook brand is also a trustworthy brand with a higher content. I bought it during the event, it is much cheaper than the pharmacy, very good value. The health pharmacy is also trustworthy. I bought a total of two boxes this time, and I will buy them again when I'm done.
I bought it for my mother, it has a very obvious effect on anaemia, and my face has become much rosier over time. It is also a trustworthy brand with a high content. I bought it during the event and it was much cheaper than the pharmacy, so it was a good deal. The health pharmacy is also trustworthy. I bought a total of four boxes this time, and I will buy them again when I'm done.
I bought it for a friend, it's good for the body, I think.
It's not the same packaging as the physical shop, but check again .
The box size is different from the one bought in the physical shop, the authenticity is yet to be verified.
"It's not the same as the one I bought before, it won't open even after a long time. I'm convinced. fake,"
"It's not the same as the ones I bought in a physical shop, it doesn't have the same smell,"
The official website verifies that it is genuine, soaked and steamed in yellow wine, it has a blood tonic effect for a month, and tastes a bit fishy!
I bought it for the Chinese New Year, and it was really affordable during the event, compared to more than 400 in pharmacies outside.
Not bad, first time I made it. The cake is much better than expected and the quality is good.
Not bad, I bought it on November, I used it to make cakes. I am satisfied with it.
"Not bad, mine was a bit broken inside, paid me $25, really good value for the price, seconds may not date as well, but it's a 20 year old item. , "
"OK, good price, just slow delivery, "
It's okay, I don't know much about it, but it's dated too far back, December 19.
Not bad, new glue. Bought three copies for myself, save them up
"It's not bad! I don't know if it is, but I read about it on Baidu! It's a good deal,"
I think it's okay, but the price guarantee is not honest, fortunately, I applied for customer service intervention, and then the price guarantee was given...
I haven't opened them yet, but two of the boxes are open at the bottom, so I don't know if that will affect their preservation. One box was opened and the aluminium film on the bottom of the box was damaged.
I haven't taken it yet, but it's always good. Every woman needs to replenish her Qi and blood.
I haven't used it yet, the production date is very new, and I was called carefully to remind me how to use it, praise for the service
"Haven't eaten it yet, putting it aside for next year, but the box pattern is different from the ones I bought a few years ago, the first one is from before, "
I haven't eaten it yet, I'm used to good reviews. The inner packaging inside was not sealed tightly when I opened the box, otherwise it was fine.
Haven't eaten it yet, trust Baba, it should be true
Haven't used it yet, it looks fine, I will comment again after using it, the packaging is good
Still a good value, haven't started taking it yet. I will buy it again if it works
I still believe in the pharmacy's reputation.
I have not used it yet, it looks the same as the drugstore one, I will review it after trying it.
It's okay, much cheaper than Dong-A. I bought one box of Dong-A and one box of Fu in Health, and recently started taking Fu.
I've bought this product many times, I've checked the barcode and it's the real thing.
Good review, bought several times, put sesame seeds, walnuts, cinnamon meat, wolfberries, made into cake, eat a few pieces every day
What a godsend . Ordered last night and received it first thing in the morning!
I'm sorry to say that I'm not sure if I'm a good shopper, but I would advise you to buy with caution.
It works like a charm, the baby has been received, the effect is really good, worth it
The box is quite beautiful. The packaging is a bit too much and could be a bit more eco-friendly.
"The box is worn and the security code cannot be scanned. I couldn't understand the words half the time I asked for customer service. Super bad review, "
It's very good, I took two boxes, my boyfriend made it into a cream, two pieces a day, it tastes great, I can't stop eating five or six pieces a day.
It is very good, the taste is very fragrant, and the translucent is also crisp, it is impossible to be fake, the security code has also checked, buy the ingredients back to boil by themselves, can eat two months it, eat one or two tablets every day, improve the body.
It's very good, much cheaper than the physical pharmacy, got someone to boil it , already taking it
Very good, the yellow wine has been steeping for three days and will continue tomorrow with a second box.
Very good, yes , the taste when boiling the gum is authentic, the taste is great, boiled into a solid cream easy to eat
Very good, already made into cakes, old brand, activity price is really good value!
Great value! Already simmered! Haven't taken it yet! Looking forward to the results
Received the baby quickly! No need to look forward to it every day! I was very happy to receive it, the baby is very nice, it's what I wanted. The quality is still ok and I really like it. Worth buying, just opened the package to see, so I won't comment too much, so as not to mislead you! Like to buy! Buy! Buy! Buy! Buy!
I am very satisfied, I eat it every winter. I have always trusted Fook's, it is much more cost effective than Dong Ah's, I will come back, very satisfied.
Very satisfied, steaming a little bit every day, just a bit more troublesome
I don't know what its main ingredient is, and it's not even comparable to the ones I used to buy at the physical shop, boiled.
The yellow wine soaked for 2 days basically softened, the cake is very good boiling, the quality is very good with the OTC mark is trustworthy
Great value for money for an event purchase! Kudos!!!
"Great value for the event price, the two boxes I bought arrived with the foil open, don't buy if you are a hoarder. , "
I bought it at a good price for the event, but it's not as advertised, but it's still a good deal and I'm going to make it for the cake.
I bought it at a good price for the event, and I've been counting for a long time, so my calculation skills have improved, thanks to Taobao, and I hope that next time I can keep my brain cells alive for a little longer.
"robot, fake on fake eat it, what can be done Also can't figure out how,paypal sweep out, don't understand ah, what's going on, probably really it ...... but this traceability code service (sweep code check real) seems to be, then buy I am buying again ......"
A few days of work to buy more than fifty dollars expensive, non-refundable price difference non-refundable, feel a little pit. What an event.
A few days time can not guarantee the price of large activities, buy into 380, double 12 various concessions down 300, two boxes 160 yuan difference
The woman in the family is too busy to take care of the children on fire resulting in sickness, one after another problems continue to eventually lead to serious blood deficiency, can only be supplemented, although apprehensive to buy online results are still very satisfactory
"Fakes, big pharmacy selling fakes, intended to make , after soaking yellow wine is very thin, nothing thick, stirred up like water, the top layer of red floating matter, the bottom is full of impurities, like bark gum! The company's main goal is to provide the best possible service to its customers.
Excessive price changes, customer service is very bullish, run out or something might as well just shoot, poor review, 500g might as well shoot 250g alone!!!
Very good price, a must buy, very concentrated, always buy, good as a gift
Price fluctuation is a bit big, shot less than 10 days time difference of 80 yuan, old customers a bit cold ......
The price is good and the date is fresh, a good gift for the elderly
Affordable price Checked by security mark Says yes 
Affordable price, checked is , good blood tonic, good for women.
A little pricey, my first food ready to eat this brand.
The price is all messed up, originally thought that the direct trust, the price of more than 200 also bought, said the price guarantee, is not the same thing, customer service attitude is also all in the perfunctory
The product is genuine, the logistics is fast, and it is much cheaper than the physical shop, so I decided to start 2 boxes.
I often buy from Health and this time it seems to be of good quality and is valid until 2025.
As far as we can tell from the opening of the outer packaging and scans it should be 
It is a fake, do not buy, I soaked more than two days, because the cold weather soaked into a jelly, boiling gel, has not been hanging flag, and some have been boiling does not melt, the pot out of the soft, put a little is hard, with plastic, and they have been looking for excuses. I've always bought the Fook brand, and it's not the first time I've boiled it myself, and this has never happened again. Don't buy it. Otherwise you will regret it.
"Opened a box, as soon as I opened the package, I saw that the inside is rotten, customer service is also indifferent, this experience is very bad, and the price is too chaotic, the first box 310 behind 350, and now it is 335, instantly feel that the purchase is not worth ah, "
Looks good, well packaged, complete with all the markings. Not bad!
Looks ok, try making the cake and see how it goes ......
It looks good and the packaging is very formal, so it should be made by a regular manufacturer.
The date is still 2020, it's not bad, I made a jelly, every morning a spoonful of boiling water on an empty stomach, I hope it works.
Looks good, I think. I'm going to make the cake, but I haven't made it yet.
The customer service is not good communication, I ate the fire acne, discuss the return of a box also can not, not very humanitarian, recommended to buy carefully
Good customer service, fast, not yet consumed, good to use and then review
Customer service is very enthusiastic, have questions are answered one by one. Product verification, no doubt, need to nourish the body qi and blood of the baby can be assured to buy oh
Customer Service General hl 5 Super poor service! Super super super super bad! Not one of them!
The delivery is so powerful, sweeping code is , wait to use it to see the effect
The two boxes are all rotten, the merchants are very unethical and have been excusing themselves from doing anything about it, and the two boxes are a mess.
"How can someone give a gift without even giving them a gift bag,"
I bought three boxes in a row and gave them away as a solid cream, all of them were successful
I bought this as a gift for someone else, the tin has a security code on it, the packaging was well received without damage and the date is this year. This picture is of the cake that I bought to make.
Bought it for the 3rd time and the price is really very good. I also have trust in the quality of the pharmacy.
"The customer service is kicking around, and after a day of things not being solved, there is only an attitude that is useful but in the end it is only a hypocritical "pro sorry","
I've bought it a few times before, this time it was a bit badly damaged, but I waited to use it so I didn't replace it
I've bought it many times, the quality is good, in the past few years in winter, I bought several boxes of boiled yellow wine to eat, the effect is really good, qi and blood is sufficient not afraid of cold.
I bought it to boil the cake, it is very good and complete, scan the code is , good value, ready to stock up
The first time I bought it, I couldn't tell if it was real or not, I didn't know if it was good enough to hang a flag, but it did the trick, haha.
I bought it for my family to eat, I don't know if it's good, I'll add a comment when I have feedback
Bought 2 boxes! Both boxes are broken! One unopened box and no refund! Don't buy! Don't buy any more! Really poor quality! No refunds or exchanges! 20 per box!
I've bought it several times, stocking up, and it's cheaper than...
I've bought it several times, the price fluctuates, so I just buy what suits me.
I've bought it several times and it's the same as the one I bought in the physical shop. Much more affordable than the brick and mortar shop
I bought a few days to reduce the price, clearly written that you can refund the difference, just do not give a refund, ** business
"I bought two boxes, the outer packaging was intact, but the tin inside was all open and broken. Customer service refunded 100 RMB. This is the most unsatisfactory purchase ever. I will never buy this brand again. , "
Buy two boxes at 344 304 a box for 30 cheaper, says 15 days guarantee and no price difference
I haven't eaten it, so I don't know if it's good or bad quality. But I should have sent a gift bag, there is no bag to send it to people
"The first time I boiled it, I forgot to add wolfberries... The taste is good, quite delicious, every time I can't help but eat more pieces, next time put less icing sugar"
I didn't catch the event, but the quality is very good, I made the cake and it tasted good, I will buy it again for the next event.
I buy two boxes for my mother every winter, hoping she will be healthy after eating them!
Every year buy  This year boil yourself Very successful, yellow wine soaked 48 hours, walnuts sesame red dates half a catty each, icing sugar 100 grams of wolfberry small bowl. It tastes the same as when you buy it.
I buy this every year and it's the only thing I can get for the price.
We buy our Fook's here every year and trust that what we sell is authentic! Great value for money!
I think it's the real thing, it breaks when you knock it, I'll keep buying it again if it works.
Is it possible to send out a date that is not fresh for a special offer? It's within the shelf life, but at least send a fresh date for peace of mind ？？？？ The company's products are not available for exchange. The least you can do is to give people the peace of mind that they are buying, right?
The price was reduced within a few days after the shooting, and the merchant did not give a refund for the difference of 50 or 60 dollars
Only 5 days after shooting, the price has been reduced by a few dozen, and the price difference is not refunded, speechless
"There is a burnt smell when boiling after soaking, and the taste is not as good as Dong Ah's, all because of the cheap price, bought 2 boxes and actually paid 660! I don't know if it's an impression disease but I don't feel too satisfied that it's not as good as Dong-A, so I'll just eat it for fun"
Quality assurance, the right time for winter tonic. The best product to benefit the Qi and nourish the blood.
In fact, I was quite angry that I had to buy it from November 1 to 3 for more than 340, but it only cost 290, so I bought two boxes for a few days and it was a hundred dollars more expensive, without refunding the price difference or returning the goods.
"Other than that it's not bad, it's the customer service that's bad. , "
"Everything else is fine, but the courier was too careless and crushed the box a bit, so I'm glad it wasn't a gift. , "
"Pro, do not trust the price insurance, too dark, the first time to buy something encountered such a service, super disgusting! The price difference is not refunded, the return of goods do not agree, to find the Tmall small two complaints is the same, shop big bully! The first thing you need to do is to get a good deal on your own. The actual experience after the sale is super poor! , "
"obviously have received the goods said logistics did not arrive do not give a refund will sell 310 will sell 350 will sell 380 in the end is a what goods customer service is a sham like blind no progress no processing perfunctory put consumers ignore sell fake goods also so bad attitude direct cheat money, the phone is fake can not be reached"
A must-have blood tonic for autumn and winter, tonifies and nourishes the blood. Fast and fully packed.
I bought this last year and haven't eaten it yet, I always find it a pain to boil the gel. I'll buy another box and stock up for now.
I bought a box last year and it was good. This year, I bought two more boxes. The delivery was good, it left it at my doorstep for me
"I went to the pharmacy to have it powdered, and the pharmacy said it was good quality, so I finally made it. When I went to the pharmacy to make the powder, they said it was of good quality.
The date is very fresh, just started to eat, do not feel anything, later after eating the follow-up comments
The date is very fresh, no wonder it is so cheap, store it for a few years and eat it
"The date is quite fresh, and I'm afraid I'll have to put it away for a while before I eat it. I'm not sure if I've received any gifts, but I'm not sure if I've received any gifts.
If you want to buy to hand any problems want to consult are robot reply a, a signed receipt is not responsible, then go buy, use Taobao more than ten years worst a purchase experience! Price, quality is also too water, too water
"As shown in the picture Try to wait for the event before you buy it Price difference is several dozen Poor customer service, "
"Scanned the QR code with information about the item. Much cheaper than the ones I bought last year. , "
Scanned the code is , the price is very good, already made , hope it works, good review!
The code is , very affordable and good value for money
The code was scanned yes , the price is about 100 yuan cheaper than outside the shop
The scan code is yes, but the inside of the tin is broken, customer service is very good and more patient
"Goods: Participated in the event, just bought to hand a few days and reduced the price, I do not understand how the event is not the same offer? The service: unsatisfactory"
"Goods: first time to buy, eat up okay, give 5 points,Service: logistics very fast"
The lack of accessories in the goods, customer service is indifferent, Tmall complaints are still tough, but in the end is not the success of the customer rights, really disgusting
Quality of goods: the product is generally good and tightly packed. Plus the merchant service: kudos. Lastly, the courier: very fast. Other is to thank the shop discount coupon activities, after all, cheap good goods more real. I hope the shop more preferential, timely notification of old customers, leading to repurchase, the future will also be patronized, I hope the shop more activities, so that it is very, very, very good value, this shopping is very happy to you to a praise praise praise
"dark drugstore bought, light colour this bought, outer packaging and inside basically the same, I had six years of pure powder punch, this time bought a yyds, "
The production date is very fresh, this year's production, the price is also more affordable, good Oh
Buy it on the 11th, it's a good deal, buy a few more boxes to simmer, pharmacies are really too expensive
I bought it on November 1 and the price difference is more than 10, and the price difference is not refunded.
Yes, the 300+ price is fine. It's true that it's not as detailed as Dong-A, but it still feels similar, after all, it's good value for money.
Yes, the gum is perfect from soaking to boiling and cutting. The cakes are a gift. The taste of the cake is very good
"Yes , suitable for the year to buy to do , stock up if easy to break , after-sales 228 service attitude is very good , deal with problems quickly , point praise "
Yes , the translucency is not too good, after all, the price is more affordable than Dong-A.
Yes, it's relatively cheaper than other pharmacies, and I haven't had time to cook and eat it. I have a suggestion: I hope each tablet will be packaged individually, not 2 tablets together.
Yes , soaked in yellow wine for two days, it's ready and my mother says it tastes great.
"Yes . It's good, it's bad, it's bad! Good A light tap and it breaks, this one is like iron it won't break!!! Rubbish! Poor rating!"
It is genuine, treatment for a period of time before evaluation, logistics service is very fast.
Received the packaging are broken, the first time with customer service feedback consultation. A variety of pictures to customer service, customer service verification verification also do not know what to verify, after the customer service themselves promised to compensate 20 yuan within three working days, after three working days did not receive it has been asking customer service, customer service kicked the ball like kicking around. Finally complain, apply for a refund, only to compensate. Big pharmacy customer service cattle.
I received it, a total of 8 pieces, quite good, at first bought the Dong Ah, now the price has gone up, and then the drugstore bought this brand is also quite good, this time also do not beat the powder, directly bought again online, quite good
I received it, the phone scan code is of, and customer service said exactly the same, to be much cheaper than the physical shop, if needed to come back to this shop to buy.
I received all the rotten ones and said I would not return them, but finally did so. The family ended up making the cake anyway. I would like to remind you that if you receive it in a sealed state, it will spoil. A price is a good thing, a few thousand dollars, will not come back.
It's still cheaper to buy on the 12th, and yes, you can still stock up for future events
Purchased at the 22nd event, stocked up first, shelf life of five years, and the aged gum is better
I bought it on the 12th, the price is still quite affordable, and also sent a gift bag, good good
Bought at a good price on the twelfth of the month to make cakes.
The promised price guarantee is null and void, do not agree to refund the price difference, an order a morning application for refund results also refused me, still , let me wait for the rejection or interception, resulting in the bonus to the account expired, also not responsible, refused to deal with. bad review
It's so bad, the price is guaranteed for 7 days and I only bought it for 4 days before the price was reduced and no refund was given for the difference
It's disgusting, less , Tmobile, communicated by phone 5 times, each time backward excuses
Poor attitude, received a substandard product, the outer packaging is good, the inside of the iron box is bad, customer service said the express squeeze, iron box inside how to squeeze to get, and the box is intact
Taobao ever the biggest bad reviews, in the name of activity, the price of three days four changes, cheating consumers, not to make up the difference is the reason for the price of the activity, ridiculous is that every day the price of the activity, every time there is full reduction, bandits bandits
I bought a box from the pharmacy and broke it up to compare with this one, and it's absolutely .
I have called to check, yes, no damage, good, you can trust ~
I bought it at the beginning of the month and it just arrived, it was at least 50 percent cheaper for the event, and then I couldn't even contact customer service to apply for the price guarantee.
Iron box packaging, very beautiful, also sent a handbag, beautiful price, the old brand Fu trustworthy!
"Very good, just a little bit of impurities like plastic,"
It's good, bought for the elders, boiled into a cake, one piece made a lot, quite good value for money
Pretty good, no problems, recommendable, although there was a price reduction problem, but in the end it was properly resolved ......
Pretty good, keep one for myself and give one to my sister! Very cheap to buy, Jiezi
I placed two orders at the same time, but from different places, one from Guangzhou and one from Shanghai, because I wanted to send it to someone, I left a message asking the merchant to send a gift bag, but there was none, it was sent in a box, I don't know if it was broken inside.
The same family, but why the customer service attitude is different, my sister helped me to see, and I said, very detailed, has been boiled
"The outer packaging is intact but broken inside,"
I forgot that there was an event and I bought it two days early, so it was a few dozen dollars more expensive than the price of the official website, which says , that should not be wrong!
The logistics were super fast, the security was checked and it was . I'm going to make some solid cream this week. Let's start the rhythm of winter tonic
The logistics is very fast, yesterday shot the next day delivered, make your own solid yuan paste to eat
Logistics is fast! Buy for the family, the packaging looks atmospheric! Double 12 zero point grab, very good value
"The results are not good, you get what you pay for, and one more thing, I see that there are gifts in the reviews, but I don't have them, I don't know why, the results are not good, it's not as good as the physical shop"
Good value for money, I love it, I'll be back next time, checked yes , really good value for money at the event price!
"I've been buying Dong Ah's before, but this is the first time I've bought Fu Gum.
"Verify the security code Yes, I bought it at 0:00 on the 12th of the month, it was a better deal than usual, I bought it online for the first time and I am very satisfied"
I have verified that the quality seems to be similar to the taste of the powder prescribed by my pharmacist. I've just taken a little bit of it, but I still need to verify the effect of the blood tonic, if it's really good, I'll buy it next time after eating it.
Verified yes, will buy again, very good
Buy 2 boxes at a time, meet the double 12, the price is guaranteed, very good value
"You get what you pay for, it still feels like a difference when boiled. ,probably the wrong way to boil it at the time, it felt ok and good to eat at the back, it should be ."
Bought it on the first, bought it again, and it's so much cheaper! It's a great deal!
I like the packaging, I'll be making yellow wine soon, I'm counting on you for my beauty.
The price dropped as soon as I bought it, and I didn't unpack it to find out if it was true or not, the shopping experience was very poor
Good as always, good quality, always buy from this place, 5 stars!
Something that I keep coming back to, but the price fluctuates a bit
Always shop at Health Pharmacy, trustworthy
I have been looking at dare not start, afraid to buy fake, gambling to buy back, take to the pharmacy to play, I asked the doctor will not be fake, the doctor said not, so fragrant, so good colour, really, down, eat and then buy buy buy, good stuff
It has been boiled into a cream and the security code shows that it is , but I don't know if it is real or not.
I've already boiled it and it feels the same as the one I bought at the pharmacy, but at half the price... I don't know why.
I've already boiled it, and when I'm done eating it, I'll buy it from this shop, but it's not very good to boil it, so I won't take pictures, women still need to eat more. 
I have already started taking it, I will buy it again after taking a box to see how it works.
It's the third time I've repurchased, and this time it's a much better deal than the previous repurchase, so I'll be back.
I have received it, I haven't started eating it yet, I will come back to comment after eating it
I've already experienced it and it's still a good value for money.
Already made and started eating. Too tired to take pictures. Bought it a few times now.
The epidemic started late, but it took more than half a month to get through
When I come across a good deal, I don't go soft, I make the cake for myself, my mother soaks it in maiden wine, and I scan the code to show that I will continue to buy it.
I bought a box a few minutes before the event ended, and an hour after the event started again I found someone to put it together so I bought two boxes at a discount. But it wasn't accepted and was given to me anyway. The shop let the courier give me a phone message to confirm receipt, and then the shop to my receipt of drugs class not to return. This is the way I operate.
Checked the security code on the WeChat website, it's genuine and very good
I bought it once at a pharmacy, and I look much better after taking it.
Great! Baby is great! Received quickly! Very good seller! The seller has a great attitude replies quickly and promptly!
I bought it earlier to compare the famous brand feeling the fishy donkey skin, this time I bought without this taste, in the boiling process to pay off a burnt taste, the old brand did not. I bought this product for a post-operative patient, at a good price, I recommend it!
"This bad review is for the customer service comprehensive hl 5, because after almost an hour of consultation, no solution, keep saying wait, sorry. You can solve the problem ah! Taobao so many years for the first time to customer service bad reviews! , "
I'm really happy* to be able to buy it at this price, I decided to buy more, and decided to stick to it, it must work!
I bought it at this time of the year and it was a good price, so I stocked up on two boxes as I was having my first month.
I'm stocking up on this one, I've bought it before so I'll give it a good review first
This is the second time I have purchased it, but the original has worked.
"Most of this stuff is bought as a gift, the gift bags are not available, asked or not available, said it was bought as a gift and not given one, the service is not good at all, "
Genuine , this time cheaper than the one I bought on 618. I'll buy it again next time while it's active.
Really nice, a real bargain to get something like this at this price.
"Genuine counterfeit, can't break it, need a hammer to break it, anti-counterfeit mark can't be traced, fake"
I bought a box at the time of the event to keep for the future, this brand is very good value for money, I have already made the finished product and it works well.
I bought it before and now it's even cheaper, it's doing well so I'm buying another box
I've never bought one before, but I checked the security on it and it showed that it was genuine, so I'm still a bit apprehensive, so I hope it will improve.
I've never bought one before, so I checked the security on it and it showed that it was genuine, but I was a bit apprehensive, so I'm used to good reviews
I bought a box of 360 from Neptune before, but this time I wanted to check the price casually and buy two more boxes for my wife if they were suitable, otherwise the date would be too close to the fire, I didn't expect Taobao 88VIP to send a big bonus, so I decided to place an order, and the average price of a box was only 251! Never seen a better price! Buy it!
Buy whenever there's an event to stock up, it'll take a few years to get it right
It is good value for money and is intended to be used in cakes. Will continue to repurchase after taking it with results.
I eat it myself. It's good for blood and Qi. I make it every winter.
I put in the wrong number and returned it, the seller sent it back, it's still good
I made the cake myself, but I failed this time, I didn't boil it properly, it was edible, but the texture was not good enough.
It's delicious to make your own and tastes great, not too sweet, very tasty
Taken yesterday, arrived today, very fast and date is fine, satisfied
I hope it is very effective.
Multiple returns, the offer is too small, I hope the offer is a little more powerful, oh, haha
I received it yesterday, I haven't had a bowel movement for a few days, my tummy is uncomfortably high, I've taken it three times with good results and my tummy doesn't hurt, it's very gentle and non-stimulating. I would like to ask, is there any side effects to eating regularly? I'm not sure if it's a good idea to buy a hyozo or something like that.
The most important thing is that it is genuine and good value for money, will be back for more.
Chinese herbal ingredients are safe. Cheaper than pharmacies. Just fast.
I bought it from a pharmacy before, it was very expensive, but this time I saw that there was an event, so I bought a bottle.
Awesome, ate it in the afternoon and pooped out my brains in the evening
"Such an expensive drug, eaten in addition to not divided when the stomach pain, other useless, feel better than laxatives, and customer service attitude is too poor half a day not to return, back to a person a statement, inconsistent especially 188 customer service, if not far, I will find her to go, too irresponsible. , "
I've been buying from this shop for a long time, it's super fast and the delivery guy is very helpful. Just long price
Yunhai detoxification capsules are very effective, if you need to buy with confidence
There's one thing to say, it's really fake and doesn't work
It is effective, especially for speeding up the detoxification during the period. In the past, it was just three or four days, but this time, I took the detoxification capsules as soon as my period started, and not only the volume was normal, but also the time was normal.
A bit dependent oh, the medicine is good. Genuine but still more tune up their intestines
I keep buying it because I feel good after eating it, I hope the price is cheaper in the future, it is getting more and more expensive
Take two capsules once a day, it works well, after stopping for two days, I actually stopped having bowel movements.
Good as always, support, good value for money, worth buying
It's hard to understand that the exact same medicine is $85 in offline pharmacies and $159 here
Don't take the medicine before bed, it works too well and it's still a bit cold to wash the duvet in winter 🥲
It works exceptionally well, I've been using it for a few days and it's much better now
Good results, fresh date, no side effects
The logistics is very fast, just eaten, have not seen the effect. I will come back to evaluate in a few days.
The logistics is very fast, wait for my daughter-in-law to take it to see the effect of follow-up comments
I am always acne, I bought this to detoxify, I don't know if it is useful for acne yet, but it should be useful for constipation, I am going to take 8 capsules a day, I took 4 capsules in the morning, I have pooped twice now and hope the toxins are out.
I am not very constipated, I just want to detoxify, but after eating, the stool is still not smooth, nothing obvious effect, the weight loss capsule sent is quite good, ready to buy some, but I do not know if the side effects are big, still considering
It's good. I took a capsule when I got it back, just like the one I bought in the physical shop.
At first it didn't work, then it responded, so I'll give it a positive review first.
Just started taking it, haven't noticed the effect yet, persist to try
I've just taken it twice, it's working, I can pull it down, it's quite dark, it looks like a detox, hahaha. But a little side effect, a little tummy ache!
"I feel like I have diarrhoea when I eat, and I don't know what's wrong,"
I don't think it's working, my bowel movements are the same as usual.
"Very good, second purchase,eating and eating without effect"
Very good detox capsules, very good, very effective!
 Delivery was quick and the timing of the event was perfect
 Fast, well packed. Effectiveness wait for a period of time to eat. First of all, I would like to give a good review!
I have bought this many times, and it is the best for those who have constipation.
It's still a good item and the seller is very fast
Very good stuff, will be back for more!!!
It is good for regulating the bowels, and the dosage is well controlled so that you don't have too much diarrhea.
Second time I've bought this. It's very effective for acne.
It's the second time I've bought it, and I feel good about it.
Arrived quickly. But the price is more expensive than other shops, I hope the price is more affordable.
When you read this review, it means I am satisfied with the product, the quality is good, the effect is not good, the seller is also good, in short, very good and excellent in all aspects
The product is fully packed and the quality of the product is good value for money. Five stars and kudos.
Must be a good review. Took it in the evening and it arrived the next morning. Took three capsules and had a reaction in the afternoon. Repurchased after eating.
Better deal than physical shops, detoxifying and nourishing effect is not bad
It is cheaper than the physical shop, and my tummy is easier after taking this medicine. My husband said his tummy is smaller.
The baby is genuine, it works well and the results come quickly.
"The packaging is very tight, but the effect is not good, eat a few days to evaluate, after eating the first day there is no reaction, the second day stomach acid stomach pain, the third day still stomach acid, before eating, but not here to buy, there is no stomach acid reaction, and the effect is good, but this time the effect is quite poor, "
" ,this medicine to eat down, sooner or later will not be able to pull out, I took a lot of boxes, now have a very serious dependence, the main ingredient of this medicine is actually laxative, the specific can go to know about "
",This time I bought the feeling is fake, eat with no eat, before eat three or four capsules will be diarrhea, this time eat up to five capsules did not feel, "
",Baby received something very good beautifully affordable quite good. From the packaging to know is genuine , the overall feeling is very good , very like worth a buy . The shopkeeper service is warm and thoughtful next time continue to buy back."
It was recommended by a Chinese medicine practitioner who said that I have liver qi and lack of qi and blood. It's too convenient to buy and the price is good, hope it works
I usually buy this brand of proprietary Chinese medicine, the quality is very good
Genuine, fast and at a great price. Multiple purchases
Genuine, good results, cheaper and more affordable than pharmacies, bought for the first time
Genuine, much cheaper than pharmacies, fast and tightly packed
Really recommend ah, the express speed is particularly fast, love the first time to comment ah
This time it took a long time to receive the medicine.
I'm taking it and will follow up afterwards. See how it works.
It's better to buy medicines from Health, and it's fast; I ordered yesterday and received it by noon today!
I had a bad period, came to the pharmacy, let the doctor to prescribe the medicine, this doctor people can oh, after detailed enquiry situation, gave me two kinds of medicine, I look and feel good, feel justified, this time to come to the period, really better, not so much black mass, colour is also bright, the amount is also a little more, I have the intention to consolidate again 😏😏
I think it's working. It's quite fast, just in time to finish the last batch.
Because of the detection of breast enlargement, I have bought and taken Prozac many times together with Mastication, and it is very useful. I will buy it again after taking it.
I've already taken a few bottles, so I'll take some more this time when there's an event.
I've been taking this medicine for a long time, and an old expert said it was very good for breast enlargement and regulating endocrine secretion, but sometimes you can't buy this brand in pharmacies, or it's not cost-effective in small bottles, but this is much cheaper, so I'll buy it from your house in the future.
I always buy his Easy Pill. Effective and good medicine
Good quality as always, a product I like very much, very good! I can't sleep because of liver stagnation, so I take eight pills and in less than 20 minutes, I feel like a Buddha! The effect is immediate!
The pills arrived this morning, quite quickly.
The medicine is genuine, take it with confidence, shop Fast.
The medicine is exquisitely packaged and the scan code confirms that it is genuine! The main thing is to buy here with a great stacking discount, so much cheaper than buying at the pharmacy!
It works well and suits my body type, it is the second time I have bought it. My skin has also gotten better
prozac pills received the shop Fast service attitude especially good logistics especially fast
I received the free pills, they work well, a satisfactory shopping.
I hope I can eat it and not clean up after my son while doing his homework.
Good value, economical and convenient! Good review
The logistics are exceptionally fast! Hope it works will buy again!
The logistics are so fast, the order was placed last night after 10pm and arrived at noon today. I'm sure it's a good idea.
Fast logistics, good value for money, will buy again next time.
I ma ask the doctor to buy it, online will be more cost-effective, prozac and wuji bai feng pills combination to dispel liver fire (dy see the liver clean face will be clean)
It's good, cheaper than the pharmacy, and the date is fresh, which is great.
Pretty good, always buy, liver good face no spots, said to get rid of spots
Specially participated in the double 11 order activity to buy, very good value!
"Delivered without a cardboard box, the medicine was good and worth it,"
I bought it at the Double 11 event at an affordable price and will be back for more.
De-stress the liver and try a course of treatment for good health
It is genuine, in the process of consumption, the effect will only be known after a course of treatment, hope it works
It is genuine, menopause inexplicably irritable mood depression eat this will regulate look forward to the effect.
It's a repurchase, it works and I will buy it again when I need it
The last treatment I bought worked well, so I bought another one.
"Goods: good value for money, worth buying!!! ,service: good"
Women are getting older, read reviews of good food and try it out
I've only taken it once so far and I feel much better, mainly for draining the liver.
Every time I'm at Health I buy a whole bunch of them, they're cheap and work well.
Buy a course of treatment to try! Looking forward to the results and slowly nourishing my body to recover! A good medicine must be repurchased!
I bought all my medication from him to regulate my low menstrual flow, but I haven't seen any results yet.
I've bought medicines from a big pharmacy many times and this time the packaging was terrible
I bought it and ate it, hoping to be happy and healthy every day.
I received it by courier, it is a well-known brand, the packaging is very good and I have repurchased it many times. Much cheaper than the physical shop, and still genuine
The delivery was fast, arrived in two days, nutrition has effect, bought a half-month portion to eat to see
Reliable medicine, used for a while before commenting, very good results
I saw a Chinese medicine doctor who recommended it, it should be much cheaper than the pharmacy
"Seen to be effective, no drug name on the box or face sheet, satisfactory. , "
The price is quite affordable and I often buy from the health pharmacy
I have returned to this product many times, it has really toned up my body, I sleep better and my pimples are gone.
It's good it's a regular medicine. It is cheaper than the ones sold in pharmacies.
Very good, fast, affordable, trustworthy
It's good, I've been taking it for two days and it's been draining the dampness out.
Very good! Much cheaper than the drugstore. You can trust Tmall Pharmacy!
Works well, happy to get away with it every day. Great customer service and fast logistics.
Good review, good value for money, economical, convenient and
Yes! Very good! Good quality, much better than physical shops
I haven't taken it yet, I don't know the effect, I will follow up after taking it
Haven't used it yet, but it's cheap for an event, so I'll give it a good review first
I haven't taken it yet, I've been having irregular periods lately, so I bought it to try, and I'm a little dizzy.
Not bad at all! Great pharmacy Fast, not sure how effective? Follow up comment later!
Not bad, I've been in a bad mood lately, I feel better after taking it
Buy your medication from a healthy pharmacy that you can trust and has a very recent production date.
I bought it for my mum and just started taking it.
Just bought it to try and the packaging is very good in every way.
I hope the medicine will help to cure the disease.
Just started taking it to see if it can regulate menstruation and reduce melasma
Feels very beautifully packaged, like an art
Superb service delivered to your doorstep. It's been a long time since I've taken this prozac. Now at this age continue to eat up. Keep on buying back for
Very good, I was able to fall asleep after taking it twice, it suits me. Thank you
Very good, better than the ones I buy at the drugstore! And not too expensive!
Very good! Sisters with irregular menstruation can try it! De-stress the liver and let's learn and work happily together!
 Quick, good quality, affordable and worth the price.
 The logistics are fast and the instructions for use are also sent, so it is really convenient and thoughtful to buy from a health pharmacy.
 Fast, always taking, trustworthy to buy with confidence
 Fast I take it for a few days when I'm angry, but it feels good.
 Very fast, received the next day, not sure of the effect yet
It helps with menopausal discomfort and the quality of sleep improves a lot after taking it.
The stuff is very cost-effective, very like shopping in Taobao, can find good things Now the price of the physical shop is too expensive, the quality is not necessarily good online, often in online shopping, also considered a senior person, more satisfied, very good Hope that the follow-up of things can also be as good as ever, and will often patronize. Everyone can come to see more
I received the stuff and took it immediately, how is the effect, wait for a period of time to take it to follow up! Good review for now
First time buying this medicine online, I hope it's the same as in the physical shop.
It's the first time I've bought medicine online, and it's very convenient because it's a wide range and fast!
The first time I bought medication from a large pharmacy was to match the order to get the amount together and I hadn't started using it yet.
The first time I bought medicine from the Internet, it is exactly the same as the previous ones from the physical shops, and the price is much cheaper, the logistics is also very powerful, satisfied with a shopping! Five out of five!
I have breast enlargement, and I have been taking Prozac pills for a week with breast fetish elimination as prescribed by my doctor, and it really works, my breasts are less swollen and painful.
" ,Zhongjing's medicine is very effective, no less. This one suits me better than the Plus Flavor Easy Pill, I started taking it a week before my period and my menstrual status is very good this time."
" ,the effect is really good, especially make a very long time bad rest trouble was solved, the logistics is also very fast, the service attitude is also good."
"I have been taking it for almost a year now. Due to my age, high blood lipid level and stomach problems, I have replaced the statins that hurt my stomach with XIAOYAO PILL and it is working well. I am grateful!"
" ,After taking it for more than a month, my period is still the same, but I can see the colour on my face, I blush when I am hot, unlike before when I could not see it, there is no blood. , "
" ,much cheaper than drugstore, good value. Will continue to buy "
I took advantage of the event to buy the eye drops and the vitamins that my family needs.
I bought 6 boxes on Double 11, and the production date is also new and affordable.
Good product, good value for money, good for liver and qi, will come back if I need to!
Good, took it for 8 days, it really came, the pharmacist is very attentive and attentive service, very patient to answer my questions
It's cheaper than buying from pharmacies and hospitals, very affordable, come back for more
"Much better value than drugstore, good portion, fast delivery, "
Much cheaper than the drugstore, tightly packed and quickly feels like the genuine article
It's cheaper than the drugstore, and the QR code is genuine, so I'll follow up after eating it.
Much better deal than the physical shop. Take it for a period of time in a row and it works.
It's cheaper than Jiu Zhi Tang's. It works quite well with this too.
The baby is very good and the price is very cheap. Any pro who wants it feel free to place an order for it.
Nice baby. The family loves it. Will come back if needed
The packaging was intact and the delivery was prompt. After eating for a period of time, I feel that my health condition has improved, praise
The packaging is intact! Exceptionally fast logistics and very good customer service!
Very well packed, very tight, courier to your door good! Kudos to the courier!
I bought it for someone else, the logistics was fast, because I had to transfer it, I will wait for my friend to receive it and then review it
I've been taking these pills for a long time, and I'm afraid of going to the hospital, so I bought them online.
"Worth buying! There's no smell, it works fine, no discomfort, so I kinda like it really well, good value for money, good quality, and the logistics are fast! Arrived in a day! , "
Low menstrual flow, try taking it to see if it improves
"Repeated purchases, this time with the Gui Shen Pill, hope for the best! , "
The delivery is very strong, I have not bought this one, I will follow up with a review when I use it.
The pharmacy is trustworthy, the delivery speed is also very fast, the price is reasonable, buy it with confidence, small granules are convenient to take, menstrual discomfort can buy to try, praise
The pharmacy is convenient, quality is guaranteed and cheaper than outside pharmacies!
I bought this for my mum and have been taking it for a long time. Much better value than the shop
Affordable price is a little cheaper than drugstore, pharmacy's guarantee genuine, low menstrual flow Qi and blood deficiency, use it to regulate well.
The packaging is strict Fast, the pharmacy is trustworthy, it is genuine, menstrual discomfort regulating Qi and blood is effective.
The pharmacy is trustworthy, the delivery speed is also fast, the price is reasonable, buy it with confidence, small granules are convenient to take, menstrual discomfort can buy to try, the effect is good
The packaging is good and the results are good, my stomach doesn't hurt when I have my period, I bought five boxes at once, the price is cheap and cost effective.
I often buy medicines for health, this time it's a good deal, Beijing, big brands can be trusted
This is an old brand of medicine, affordable and effective, delivered in a timely manner, still very good for regulating menstruation
The order was placed after 10pm last night and arrived this afternoon, very fast!
I'm preparing for pregnancy, my doctor told me to take care of it and recommended Wuji Baifeng Pills.
"I've been taking it for a while, nothing obvious, I'll see what happens when I eat it,"
I bought a lot of them together and this package was a great deal when I got a discount.
I had been taking it for a while before and broke it off, stocking up and eating it up
Health Pharmacy product quality is guaranteed, fast service, genuine product guarantee, used to regulate Qi and blood menstrual abdominal pain.
Very good Wu Ji Bai Feng Pills, can regulate, replenish Qi and blood, repurchase, sufficient amount
Wuji Baifeng Pills are very good, mum feels good after taking them, they are effective and the quantity is sufficient
The effect of Wuji Baifeng Pills has always been good, a big brand, very trustworthy.
It's quite good, and quite convenient. The taste is acceptable and with warm water it's fine. I hope my blood will be better and my face more rosy.
Genuine, cheaper than the drugstore, logistics is also very fast, need maintenance, choose a long time, compared a number of, or choose this
The formula was recommended by a gynaecologist for the regulation of Qi and blood deficiency and low menstrual flow. The delivery was fast and the date was fresh, so I bought six boxes at one time.
It's good, I've been taking this for a long time. I've been taking this for a long time. I've been having irregular periods and I've gotten better after taking it. I got it during the event and it was a good deal.
The exact same medicine is considerably cheaper than the pharmacy. And the logistics are very fast.
Much cheaper than the drugstore! I have purchased this product several times. The owner has a very good attitude! The logistics is also quite fast!
The baby was received very quickly, the date is fresh, good review!
Big platform, big manufacturer, trustworthy, cheap and reliable
The medicine in Beijing is still very good. It is very convenient to receive the goods on the 2nd day of purchase at the pharmacy.
Urchin Pak Fung Pills small pills taste right, good effect, repurchase
Very good date, been taking it, regulates menstruation very well
 Very fast, can check the genuine product, have been taking it for a day, the effect is good
Toning up my body, I bought some Wuji Bai Feng Pills. A friend recommended the online purchase and I didn't expect it to be really fast.
Genuine, always in , previously bought in pharmacies.
I don't buy back regularly, it's just that the prices are all over the place, lol
I bought it for my mother, it's genuine and I always have it at home!
I hope it can effectively improve the symptoms of menstrual pain and anemia, and regulate the deficiency of Qi and blood.
I've been taking Wuji Baifeng Pills, they work well and are the real deal!
Wuji Bai Feng Pills, nourishing blood and nourishing qi, beauty and beauty depend on it
The right choice would be Wuji Baifeng Pills. Worth buying and will buy again.
The Wuji Baifeng Pills are tasty and effective, a very good product!
It's economical and affordable, much better value than the physical shop, bought from a big pharmacy, trustworthy! Take it and it works!
There are always a few days in a month for women, so I bought it when it was on sale and insisted on taking it.
Something of great quality, this one is a classic! Recommended by the hospital! Works great!
 It is also quite fast and these small pills are better to swallow
It's good, five bottles in total, and the shelf life is quite long.
The packaging is very good, it's genuine, it's expensive to be prescribed at the hospital, and then I saw their home is simply affordable haha
The doctor prescribed the medicine, I hope the medicine will help to cure the disease, the body is great, healthy and happy. The delivery box is sturdy and the delivery is fast, many medicines are bought here, kudos!
Very high quality, quality assurance, quite a good choice, big brand to trust! Focus on women's health! Take good care of your health!
Nice. Wuji Bai Feng Pills. This one is small. Can be swallowed. Keep taking it and it will work.
Good, the delivery is very timely, is genuine, enough for half a month's supply!
It is used for regulating qi and blood, I used to take it for a while when I was a kid and felt very good. Now I continue to use it to regulate my body
"I've been eating this for a long time, it's more economical than offline and I love it, it works great!"
The medicine looks very good and is the same size as the pharmacy on the doorstep, but at a much cheaper price.
A box full of stuff, genuine, healthy medicine is reassuring, also gave a lot of gifts, praise
I received the same as the one I bought in the pharmacy before, I'm already taking it, I'm looking forward to the result, if it's good, I'll repurchase.
Always trust the old brand, for women friends is essential, genuine, trustworthy, as always, support
I received the goods, very quickly. A little tonic is good for the body. Haha
I bought it for my mother, she has been taking this brand for a long time and it works quite well
The event was a better deal, so this time I stocked up more, the dates are relatively new, and I can trust the healthier medicines I buy.
A must-have medication, stock up during this pharmacy event at cheap prices
Girls tend to have cold hands and feet and lack of blood, I bought 10 bottles at once, can take a month, very fast, fresh date
Great brand name, great value for money in time for events
I've been taking Wuji Bai Feng Pills for a long time, so I'll buy some more to consolidate it, to nourish my Qi and blood.
Trust the big pharmacies, for toning, in small convenient packages!
Been taking this one forever and it really 🈶 works! Just stick around and keep taking it!
This medicine is really good and genuine, just took it for a day and came back for the next time.
I bought this medicine after consulting customer service for low menstrual flow, the customer service is very detailed and good, herbal, I hope it works after taking it
I've been taking it for a while and it's working well, so I'll buy a few more boxes.
Convenient and fast, providing a convenient and secure pharmacy for the people.
The product is good, I've taken 3 bottles and the effect is quite good.
Very fast, good stuff, take it for a month first to see the effect
Very satisfied, the stuff just keeps on taking and my aunt is here again!
Wuji Baifeng Pills flavored, I am the first time to buy this brand! Wind up Luoyang plot effect is also this kind of Wuji Baifeng Pills to regulate the body, trust!
I've had it before and I've really seen the results, a big brand you can trust!
Prescription visits are efficient, fast and affordable. Events give
Recommended by friends, old brand, old product, trustworthy
The logistics were so fast, the circular pass, the order was placed in the evening. Arrived the next morning
I just took a box and got my period, I don't know the effect yet, but this big pharmacy is still trustworthy.
Good, I took two bottles and got my normal period today
Everything is very good, good value for money and arrived in good time
It's good, my aunt used to be unpredictable, but after taking it, it's accurate.
"It's good, the hospitalist has prescribed it and it works well,"
Genuine guarantee, after taking him, my aunt is normal and my tummy is not aching, the effect is good, replenishing Qi and nourishing blood.
This medicine is great! The bottle isn't too small and it's partial too! It's only sixty-eight for five boxes. I bought it for my mother who also had back pain and gave her two boxes, but it was fine! I don't think it's a good idea to buy it at a drugstore. The courier arrived in just over three days. The courier was very nice! I called and this was supposed to be cash on delivery. I didn't have time yesterday. Thank you bosses!
It's the first time I bought medicine from a pharmacy, but there is a code to check the authenticity of the medicine upon arrival, so I feel relieved to buy it.
It's important to exercise, get enough sleep, and of course, eat well.
Good, the logistics is quite fast, just bought yesterday and arrived today
I've been taking them for 20 days, and this time the volume is significantly more normal, although it's still not the same as before, but it's already an improvement, I will continue to take them, and I hope to get my body well.
The order was placed yesterday and arrived today, kudos to the logistics! Second purchase!
I bought fifteen boxes of Wuji Baifeng Pills at a more affordable price, and I feel safe buying them from a pharmacy.
The pharmacy is trustworthy, the stuff is absolutely genuine, the price is reasonable, the important thing to buy medicine is to feel at ease
Big brand, been taking it for years! No side effects, it's so important to regulate women's bodies! The honey pills are small and easy to take, unlike the big pills which are hard to swallow, it feels so friendly!
I was busy at work and forgot to send it! The quality of the product is very good, my wife took the medicine and felt good, after eating also come to this purchase.
I have received the Uji Pak Fung Pills. The first ten boxes are almost finished, so I bought another ten boxes. I feel that women can have an effect if they take them.
"This medicine, eat a few days, the effect, not a miracle drug is not so fast, the effect of fast also dare not eat not, so the pharmacist service attitude is very good, see comments that some are fake drugs, think should not, after all, is a big pharmacy, "
Try the results and hopefully it will improve the lack of qi and blood a bit.
The logistics is fast, the stuff is good, the herbs are good.
Really good stuff. Purchased many times. Trustworthy merchant.
It's good, I've had very little for two months, but after taking it, this month is normal, but I don't know if I should take it with some prozac.
It's good, I've finished the bottle and I'm not so afraid of cold as before
I've bought a few treatments now and have seen improvements. It's also fast, freshly dated and very good.
"I read in the headlines again that it would cure something in me, and when it arrived, I forgot about it. Funny, it can't make me pee my "period". I'm still going to use it...5 stars! , "
I've bought this pill many times, I'm lazy to make soup so it's quite convenient to eat this, persistent eating is effective
A must for people with dysmenorrhea, highly recommended! Uggs and phoenix pillsyyds!
If you don't know how to replenish Qi and blood, you can take it for a week before and after your period to make your period easier.
I feel that it works, so I have reordered 10 more bottles, the date is very fresh
I received it by courier, it's very good, the price is very good on the 11th day of the 11th month, I've had good results, I will buy it again.
We basically buy our medicines here, it's convenient and affordable.
Must be five stars, bought a whole year's worth. I hope it will give my family a healthy body to give my children a strong future. What can't be bought in real life, instead big pharmacy got it.
Took one box, no significant effect, finish it and see
I have been taking it for two days and have had no side effects or discomfort, but the results will only be known after continued use~
It is really a small grain kind, very good to swallow, a bottle can eat three days, the effect is also very obvious, originally some strict stagnation, after eating three days it is much better, and very authentic, really good!
The logistics of the double eleven is also very fast, the next day the night arrived, have not tried the effect of how, after a period of time to review
I'm taking other medications now, so I can't take this one, so I'll see if it works later.
I scanned the code to check that it is genuine and I look forward to reviewing the results after taking it
Very good value for money, good quality, will keep coming back
After taking it for a while, it really improved my body and I bought it a second time
Haven't taken it yet, I've taken this before. It's a good blood tonic
It's good, I've been taking it for a while, 3 bottles it seems, I don't feel very tired and exhausted all the time
It's very good and fast, I'll keep buying it after I finish it.
I bought fifteen bottles for the past half month, I'll follow up afterwards
I just received it, I haven't taken it yet, I will start taking it tomorrow, I will follow up with the results.
Postpartum hair loss, bought a few boxes to try and see if it works
"What a huge spleen-returning pill! But the taste is not bitter at all, just slightly sweet, you can chew the whole thing in your mouth. I am looking forward to the results,"
Mum likes the large honey pills and I like the water pills. Bought them both!
"It doesn't work at all, I took 100 capsules a day, still the same as last month, Taobao once a bad review, this time must be a bad review, "
"Wuji Bai Feng Pillsyyds! Two months did not come to the aunt, bought this, eat three bottles, I was a little disappointed, did not expect today really came!
Health Pharmacy is really fast. The order was placed at noon the day before and I was able to receive it by the afternoon of the 2nd day. It's really convenient for medicines that are not very urgent.
I'll follow up when it works, I'm in Hong Kong and many people say the Hong Kong ones are better and can be expensive*. I still like Tao Bao
I received the pills, it is good to receive the goods to open and eat, now many drugs in his shop to buy, should be the real thing, next time will come back to the
One box lasts for three days. 15 capsules at a time. I feel good about taking it. No more stomach pain during my period
"I placed an order for a small honey pill, but I was afraid that I would have to ask customer service to make sure. In the end, the pills were sent to me! It's not a good idea to sell the pills,"
It's cheaper than pharmacies, but for larger quantities it's better to buy online.
After taking the pills, I had to have a stomachache when my aunt came, but now I basically don't have any pain, which is quite good. I am satisfied with the positive feedback!
I am stocking up on this product, it will relieve menstrual cramps before and after my period, and it is really good for leucorrhoea and vulva itching.
I took it and found it quite useful, I had less pain when my aunt came, so I took advantage of this event and stocked up, and will buy more often! I am satisfied with the good reviews!
"Bad reviews are for your packaging staff and customer service department, just know how to fool people! I don't know if it's genuine or not! The packaging is broken, and the customer service will just kick the ball around, "
" ,the woman ate a few days the effect is very good, rest assured to buy "
This old brand of medicine is very good, postpartum back pain after taking 5 bottles improved a lot, continue to insist on taking
"Not as effective as Taiji's, and it's a hassle to count each time you take it,"
I've been taking it for two days and I feel more energetic. I'm looking forward to better results!
I've finished it, because I haven't had my period yet, I don't feel anything for now, I'll review it later.
Customer service is very careful to answer my doubts, product reassurance, can check the authenticity, we are assured to buy, good reviews praise
I've been taking it for a month and haven't had my period yet, waiting for results
"I've got my period and I'm waiting for it to be finished with the motherwort, so I'll buy water pills afterwards"
It is often convenient and quick to buy medicines from a large pharmacy.
 Quick, good value for money, would recommend friends to buy.
I don't know the effect yet, so I'll take it first. I hope this pill can be improved in the future, so that the quantity of pills can be reduced and the quality of pills can be reduced, so that the burden of swallowing pills can be reduced.
It's really useful to take this when you have menstrual cramps.
Great as always! I have bought this many times and have bought other brands, none of which are as good as this one. Wish the seller would do more events. Works quite well Use: very good Packaging and appearance: no problems with the packaging, nothing damaged.
"The problem is that you have to count the number of servings before you take them, so it would be more convenient if you had them in a pack or something, and they don't seem to work for me personally. The logistics are quite fast."
It's better to buy the big pills, this one takes half a day
It is recommended by the doctor for menstrual disorders and I hope it works well.
I don't know if the effect is good or not, I vomited once after eating, the number of 50 pills at a time is too much, I can't cover it, there are still 9 boxes left unopened, I can't eat anymore
"The company's customers are really irresponsible, and when they buy the medicine, they say it works best when they are on their period, but when I asked if I wanted the medicine after my period, they told me to stop when I came on my period. What kind of customer service is this? Everyone must be careful when buying medicine."
I hadn't had my period for almost 2 months, so I took a bottle and it worked.
"I'm a regular customer The more you buy, the worse it gets ......,poor poor poor, "
I took it together with Kojixing Soy Isoflavones, my period is back to normal, the volume is more than before, now I can come for 5 days, the painful menstruation is also gone, I am more satisfied, I originally took two months of Wuji Bai Feng Pills did not work well, my period can come for three days, but the volume is still very small, the painful menstruation also did not improve, my girlfriend asked me to try together with Kojixing Soy Isoflavones, she is taking this regulation, so I bought it together with eating, the effect is really good, the effect is really good. I hope my period will be better.
It's really a big honey pill, hahahahaha, it will surprise you, don't hesitate sisters!
", it didn't help at all, after taking it for a month, the pain was still very bad and the volume didn't increase, and the improvement didn't improve at all"
"I'm taking it twice a day, every day, for two weeks, I've got a fire, my hemorrhoids are coming back, and I can't get rid of them, so suddenly I think it's this problem, and I've stopped."
Not bad, the pharmacy stuff is better value for money than the market! It's improved after taking it for a while!
It's especially good for taking before and after your period so that it's less uncomfortable when it comes
Uggs Pak Fung Pills is very good, big brand is trustworthy, always buy from this one, trustworthy.
First of all, the quality of the goods: the product is generally good, the packaging is tight. And then the merchant service: kudos. Lastly, I would like to comment on the express delivery: it was very fast. Other is to thank the shop discount coupon activities, after all, cheap good goods more real. I hope that the shop more discount, timely notification of regular customers, leading to repurchase.
I bought more, I'm taking it, the effect is a little bit now. I'll evaluate it after I finish a course of treatment!
The menopause to the menstrual disorders, menstruation to also abdominal pain lumbar pain, buy to adjust the body, just today to eat hope there are effects ha. I'm used to good reviews.
Great price! Logistics fast! Packaging play whole ...... eat and play in the repurchase
I ordered it and got it the next day, so I haven't seen any results yet, so I'll review it when I get my next period.
Menopausal symptoms are obvious, hot and upset, buy it to try
"Bought as pellets, received as large pills, do not know how to use, asked customer service said ** improperly made, too pitiful, do not buy, "
 Quick, the courier boy delivered it in the rain, thank you very much
"This is the second time I have bought,second time I have bought. The effect of regulating menstruation is very obvious and the periods are normal."
" ,used for a while, sweating is a little less, continue to use in progress."
"Not ideal, no effect oh! And you can't return it! Lost money. , "
I bought it for my mother, I have taken two boxes, and when I asked him about it, he said he didn't feel anything, so I'll see what happens after I finish it.
I would have liked to buy the large honey pills, but I think I bought a box several times and did not finish it, so I'd rather take the water pills, which are easy to swallow.
Counting 50 pills every time I take it, low volume and untimely periods! Hope it will improve if I take it
Took one, tasted the same as the one bought in the physical shop, should be genuine
I have taken three bottles before, my hands and feet feel less cold, my cold has cleared up, I continue to take it.
I bought it to regulate my menstruation. I don't know how it will work, but I will review it after taking it.
Can also, but easy to get on fire to eat this seems to, recently did not eat in, and so on the fire ........
Very fast logistics, complete packaging, thoughtful customer service, very good after-sales guidance, very satisfied.
I think it's fine. I bought it 4 months ago. I hope it's the real thing.
Once a year, the double 11 hoard, hoard once to eat a year, or enough, double 11 price is too can, next year again
I used to take large honey pills, but this is the first time I buy this kind of water honey pills, hope it works
I've heard good things about it, so I bought it to see how it works, and if it works, I'll buy it again.
The medicine has been received very good as for the effect after taking it after some time to evaluate again
It is very affordable, cheaper than drugstores, genuine and will be repurchased.
Can, Qi weakness, can, bought many times, different prices at a time
The shop is very careful to pack tightly without damage, fast very satisfied
I have been a regular user for many years and trust the pharmacy.
Looks good, haven't had this before! Feels like fun, looking forward to the results after a month of taking it
I didn't receive the goods before I confirmed receipt so that I could pay off my debt early.
Feels pretty good! Hope we get a discount on our next purchase!!!
Kudos, on time , my son's medication was hooked up, great merchant, this medication works well for Tourette's.
" ,bought 10 boxes, just bought them, took 2 boxes, 8 boxes left, anyone need them? Selling at a low price!"
Half a capful of exactly 50 pills, eat a course of food until the mouth ulcers come out but no effect.
The logistics is so bad, it takes a day and a half for each delivery? The delivery took three times longer than the transit time?
I've almost finished a course of treatment and it's not working at all. I've been taking it every day on time, half an hour after meals, and it's not working at all.
I can't tell if it's real or not, but the packaging, the security and all, is fine! I'll come back to comment after I've eaten it!
I am really angry that instead of defaulting to the lowest, Double Eleven has raised the price, so please keep your eyes open and don't get ripped off. There are pictures and the truth.
"I feel that my period is much smoother after taking it, but I get bloated easily and my tummy bulges.
" ,said the price guarantee is to try to sell before the event can also be used later in the price guarantee time is not at all drill the rules of the blank Taobao rules are increasingly hot chicken "
Yes, I have bought it many times, one time at a different price
I bought it and found that it was the same medicine that my doctor had prescribed to me before. I will take it for a while to see if it has any effect on menstrual pain.
I bought more in time for the event, for the elderly in the family to take.
I bought it for the first time for my daughter and will share with you if it works.
I hadn't come for seven days and then I stopped for two or three days, but I didn't expect my period, which hadn't come for three months, to finally come today.
" ,my dad has gout, he took two courses, if it doesn't come back in spring, he will be really cured"
It's still a good value, haven't taken it yet, hope it works.
 Fast, arrived the next day on the same day of order, nice packaging too
The courier is slow* and no one returns the messages sent by customer service
"Very good, cheap and affordable! The delivery was fast! I'm having my period today, because of the summer cold drinks caused by the uterus cold period does not come, I heard my mother said Wuji Bai Feng Pills and motherwort punch together, insist on a week will come, and it really works!"
I have already started taking it, I don't know the effect, I will comment later
I can't believe I found worms, and it's especially bitter and dirty. I'm disgusted* All the good reviewers are **paid**, right?
How dare you send this out? There are not many packs inside and the box is broken
I have visited the pharmacy many times, it is as easy as going out to the pharmacy and the medicines are as described. Delivery is precise and arrives promptly.
I sent it back home for my mother and she said it was good.
The effect was particularly poor, just one dose led to aches and pains all over the body, resulting in a fever and cold, a dumb throat, no communication and no solution to the problem.
When the outer carton is wet on a rainy day, the medicine box inside is also... A plastic bag is recommended
"This is a flim-flam. When you place an order, they say they will give you a gift. When the money is in their hands, they say it's all gone. Don't be fooled. It's a scam manufacturer. They're a scam manufacturer, a scam merchant,"
"I can't say exactly what the effect is, but I'll probably have to take it for a while before I can see it. I've been taking it off and on for more than two boxes, and my aunt is really getting a lot more, almost close to normal amount, and no more menstrual cramps, the effect is indeed very obvious, very satisfied!"
"I've finished the bottle and I don't feel anything bad, it's the same as the one I bought at the pharmacy,"
", bad review! It's like a joke, you don't print the recipient's information, recipient's name and mobile number as required, what do you mean by mosaic? It took me over a year to find such a headless piece!"
I'm not using it yet. I can't swallow the honey pills, so I'm switching to this one.
What the hell? The answer is not what it says! How do you eat a 2cm diameter pill!
It is too harsh to take 50 pills at a time, I will review the effect when it comes next month
It's too much of a coincidence that I just ordered it and got my period ...... I'll wait until my period is over to take this and see if it works next month
"This is the second time enough to buy, the first time because the middle of a stop, so I do not feel much effect, once again bought a course of treatment to see the effect! , "
",I've been taking it for a while now, my aunt is on time, but I've got a regular routine myself, so it should work together, but this medicine is definitely more effective, I didn't have a lot of aunt before, but now I have a little more, and I feel more refreshed after taking this"
This is the first time I've taken water pills, my periods are a bit disrupted, I feel like I'm going to stop menstruating, I don't know if this can regulate it, I'll buy a month's supply and take it first.
I bought 30 boxes, a three-month supply. My wife has taken five boxes and does not seem to have any reaction ？？？？？
"Anyone needing a box for sale at $12. I have six boxes left, "
I bought it and keep forgetting to take it, off and on, and I don't know if it helps
As you get older, you can't stop taking your medicine.
I bought it without menstruation and have been taking it for a month with no effect
" ,cheating, after eating it, less coming than before, sending messages and not answering!!!"
I haven't finished it yet and I'm not due for my period next month.
After years of suffering from the same old problem, I've been taking the Ouchie Pak Fung Pill and it has really helped me get better, the odour is gone and my periods are on time.
I bought five bottles before, and I bought five more when I was almost done, so I'm taking them to see if they work.
I feel some effect, I don't feel cold when swimming, I'll take it for a while to feel it.
I'm taking about the same amount, but it's not working, and my period is still too low this time.
I received it, but the packaging is not very good, some of them are crushed
I seem to be allergic to it, my upper lip is dry and I have a lot of bubbles, so I'm afraid to take it.
" ,There are not even 300 capsules in a bottle! Don't buy it! Go to a regular pharmacy and buy it!"
@HaikuSky Don sends Shou to cancel today's meal, it's so not good.
I'm on my second month of use, and I've been using it for a month and I feel like I'm getting more volume. I've been delayed for two or three months, so I'll see if the delay improves after this month.
I placed the wrong order, submitted a refund, and the reply was that it was being processed. How could this be the case?
", ate 6 boxes, a little effect is not, but also inappropriate, customer service said to eat long-term, in fact, a little effect is not, and again you have to eat with other piece, is again to promote other, after-sales is not good"
The effect may be good, but it's hard to swallow, I bought six boxes, I have to eat for a month.
I don't know the effect yet, but it was fast, next day!
This is the second time I have purchased this product, it is effective for irregular menstruation.
It's good, I have bought it many times, the express is also quite fast, the customer service pharmacist is also very respectful
The blood has been very poor, before always Chinese medicine is too bitter, try this just received today, eat half a month to see the effect oh
" ,just this almost didn't give a choke*, before buy other family's are pellets. The seller won't give a refund or exchange, seriously bad review!"
I bought 10 boxes to try out the regimen and see if it works.
" ,I've been taking almost 10 boxes and my period finally came this month."
My daughter-in-law has low and irregular menstrual flow, so I bought it and took it for a while and found it ineffective.
Haven't taken it yet, not sure how it will work. Looking forward to it
"Did not receive the goods, nor a refund, is a fraud ah,did not receive the goods, nor a refund, is a big liar"
Maybe it doesn't match my condition, my period still doesn't come.
I didn't know the difference between water pills and large pills, but after asking customer service, I bought water pills. I didn't expect the pellets to be so small, but I thought it would be hard to swallow, but it's fine if I take it with warm water, except that I always drop a few pellets every time I take it.
"The price dropped immediately after purchase, there is a little stuffy, the gift is too small, too fake, habitual praise it"
I have a normal white belt test, but it's heavy, sometimes rare and sometimes thick, and the hospital can't find out why.
6g twice a day, 50 capsules each time!!! The quantity is scary, I hope it really works, my girlfriend has severe menstrual cramps
",After half a course of treatment, I didn't expect this medicine to cure menstrual cramps at last! No menstrual pain is too good!!!"
I don't know how much 50 capsules is, but I take one capful at a time by feel.
The first bad review in life, sent less, or my responsibility, to verify so many days, but also no results, in short, will not buy things again pharmacy, giant pit.
"General,Thanks to the research and development staff of Wuji Baifeng Pills, thanks to the shop selling such a good medicine, my wife has a cure. Thank you for your conscience people medicine, great praise!"
I've bought this many times, but this time the delivery arrived and the box was open ...... I feel stressed taking 50 capsules of this, one bottle for three days
It was regular before, then it was delayed after taking the pill, but after that it was no more painful periods
"Bought a box to try out very therapeutic ** section and bought five boxes Really super like, very supportive, very good quality, exactly as described by the seller, very satisfied, really like, completely exceeded expectations, very fast, very careful and strict packaging, logistics company service attitude is very good, delivery speed is very fast, very satisfied with a shopping"
"Bad review said the receipt of goods to make up my 6 yuan difference in price turned out to be ignored me, "
"50 capsules a day is horrible hahahahaha It's better to take them in multiple doses. I've been taking them for a few days now and I'm not getting any results yet. Let's see, "
 Very fast. Great deal on this purchase. Will buy again after eating
After taking it for half a month, it might be a bit hot, so I stopped using it. Let's see if it will be accurate this month.
I've been taking it for a week, but I don't know if it has any effect
I bought a little bit to take and it was significantly better this month, so I bought another month's course to solve the problem completely.
I bought it for my aunt, I like to buy things at Health, it's convenient and the price is right than the physical pharmacy.
I took it for about 10 days and my period came, but it also had to do with my mind being relaxed and not being irritable, so I had to be relaxed so that my period would come sooner.
Just bought it and it's cheaper, no discount for regular customers either
"Every time you have to eat to count yourself, this is very bad, the effect is not yet known, if good, come back to follow up. I think it works, I've taken three and a half bottles, here it comes, "
Ao Dong An Shen tonic brain liquid received a few days earlier, due to busy work did not timely evaluation, I have bought many times, bought to the family of the old mother, the elderly dizzy, weak, old sleep, since the An Shen tonic brain liquid improved very well, logistics is also very responsible, until the escort to the courier point packaging are intact, a also not broken, customer service attitude is also very good, health pharmacy Shopping is straightforward to trust. Five stars!
It's great, I was very sleepy, but after I finished it, I'm more and more energetic, and I can play games more seriously.
I started using it, one in the morning and one in the evening, I'll take it for a while and then evaluate it, it should be good, genuine
I've received the brain tonic, I hope it works!
I've been taking it for three days now, my sleep has improved slightly, I'll keep taking it to see the effect and review it again.
My son has been taking two sticks a day for some time.
It looks good and the logistics are fast, as for the effect, I will review it later!
I bought it again, the logistics is very fast, the packaging is careful and safe, sent to the great beauty of Xinjiang also did not have a broken drop, the business is too careful, with a lot of foam wrapped, to the business praise a
It works well for myself and I bought another order for my mother.
" , it's been a while and I sleep a little more peacefully at night"
The delivery was really fast and very good. I bought it for my mother, who has had a course of treatment, and this is the second time I have bought it, and the packaging is very careful.
I bought a month's supply a few days ago, but for my old insomnia, I couldn't get any results at first, so I ordered another 80 days. I hope that it will slowly work to get out of my misery and sleep well.
The more I wake up in the middle of the night, the more awake I am.
" ,good results, cheaper than the entity, next time continue to patronize "
The medicine is very good and it is the second time several times I have bought it. Will come back if needed. Must have a 5 star rating.
It's good, Mom. I'm sleeping much better and I bought it again this time.
Second time I bought this product, it is a good sleep aid, but I can't sleep after 10 days of stopping, so I don't know how it will be in the long run.
The courier packaging is very sturdy, just take it yet do not know the effect.
"It's been a while, but I still have dreams when I close my eyes, but it's better than before, at least I can sleep."
"I usually go to bed at ninety o'clock and can't sleep even with my eyes closed, almost two o'clock before I get any sleep, and wake up naturally at six o'clock twenty in the morning. I can't sleep even if I have time to sleep, unless I'm tired* to fall asleep, and I can't be distracted, once I'm distracted sleep will run away 。。。。。。 All the medicine you buy to calm your mind. , "
"It's a lot more affordable, more than double the price of a pharmacy,"
I have received the goods for several days, the packaging is very good, the things are also quite good, eat a week, I think there is still a little effect, wait to eat and buy again.
I have received the goods, they are genuine, good value for money, I will buy them next time I need them!
I bought a course of treatment, expecting results, I have been suffering from insomnia and dreaminess for a long time, I have almost two boxes, sleep has improved a bit, but the dreaminess has not improved.
The medicine received, is taking the period, the effect is not known, will not be so immediately, the pharmacist service attitude can be, great, always trust the pharmacy
I've photographed it several times, with my family in it, and it works very well.
The first day, the sleep aid effect is okay, continue to see the follow-up effect.
It really works, my girlfriend had insomnia and it worked immediately, worth recommending to buy
",This shop is okay, right? I've been here a few times, and the service is very attentive to my regular customers, so I'll come back often!"
Repurchased several times, the child says it has improved her sleep!
I don't know if it works, I just started using it, I also hope it can improve my sleep so that my memory can also improve.
"Second purchase, last time I only bought two boxes, this time I'll try it for a month to see if it works. I was drowsy all day. , "
Insomnia improved a lot, continue to use, hope to cure the insomnia
Good result, good value for money on double 11, very satisfied
I always sleep a lot at night and I am still sleepy in the morning, so I bought a 
At the event price, I bought a few more boxes. I have already taken one course of treatment and it is effective.
It would be nice if the health pharmacy could deliver to your home ......
It feels okay, it works, I've been under a lot of stress lately, always thinking about things and can't sleep.
I haven't started it yet, it's pretty quick and this deserves some praise. As for the effect, I will have to judge it later.
The courier is seriously responsible! Especially the packaging was exceptionally good and not a single thing was damaged! So satisfied! Thank you boss!
I don't know if it has any effect, I am still taking it and will comment later
" ,After using it for a period of time, it has a good calming effect on sleep, sleeping peacefully, looking good and having more energy."
"My mother-in-law has been having trouble sleeping for the past two years, and after a few days of being able to sleep through the night, she repurchased four more boxes. , "
The goods received thanks to the merchant excellent service! I used to take this when I couldn't sleep, but this time I'm going to go with the old brand
Try it out for your mum who has trouble sleeping... the Double Eleven campaign is a great deal!
95 when there is no activity, 112 when there is activity.
Very fast logistics, very good texture, beautiful, love it
Effectively relieves brain fatigue and feels like the brain's thinking has become a little sharper. Has a certain hypnotic effect. Express next day delivery, touched. Scan code to check the production date, scientific and reassuring.
"I have received it, I will review it after drinking it for a while, the effect is still good"
I take two bottles every day, but I can't see the effect yet, so I'll see after a course of treatment.
The baby is very good quality, very good appearance, beautiful atmosphere, the boss is very powerful, very powerful and responsible.
"The packaging is good and the box has a shockproof film inside. A course of treatment is a large box and a small box, no breakage quite good. Overall good, "
"Clearly under warranty, but no refund for the difference, saying what does not qualify, just your own platform set the bullying terms. I returned it and bought it again, but I don't get the current price? , "
Not bad, economical! Tone it up for mum!
The goods have been received! I'll be back after a while to evaluate the good and bad
It was fast and the delivery was well protected, so take care of yourselves guys
Not bad, just started, hope it will improve the quality of sleep
Baby received, looks good, looking forward to the results!
I used it for a few days before evaluating it, the medicine is genuine and effective to use.
Genuine, I will share the results with you after using it for a while
You are very fast um, the packaging is also very good um, use well will buy again
" ,it works, two sticks a day, sleep improved, second time I bought it "
The second time I bought it, it has good effect on insomnia and difficulty in falling asleep.
"The first time I bought back the first layer of broken bottles full of slag, said to return the reshoot to make up the difference and courier fees first advance, after the reshoot can not contact customer service, in the communication process is very difficult, service is not good, quite unsatisfactory a purchase, "
" Prompt, well packed, goods as described - to the letter, good review. , "
Very good, second purchase already, mental state has said to have improved.
A great purchase, much cheaper than the pharmacy, kudos!
 Quick, verified as genuine. Buy again if you have results
I bought a course of this product because I often can't sleep when I have insufficient Qi and blood, and my mum always trusts Aodong to help her sleep.
First time buyer, trying to see if it works for sleep
It's very good, I buy it when I'm not in good spirits, it's quite effective, I often buy this brand
"I bought this for my exams, before I had a headache when I was memorizing like crazy for the exams, but after I got this, I really feel much better,"
 Fast, ordered today and arrived tomorrow. Genuine and works well.
Great reviews as always! A very satisfying purchase. Superb value for money.
I received the goods and took one, I hope it will help me to sleep well and get a good night's sleep.
Good review! The 22nd event was not as cheap as the previous price.
Second time I bought it, the first time for my husband and the second time for my mother. Expecting results. Expect to improve the quality of sleep
The logistics were fast, the stuff was good and earned us a five-star rating.
Very good, very good. Big brand. The brand is guaranteed.
Study hard and be healthy and safe
As for the effect of a course of treatment before commenting, thank you boss, exquisite packaging, no damage, fast logistics!
Took it for a few days with no effect. Keep taking it.
Nice, fast logistics, received quickly, convenient and reliable
I just take one a day before bed, it's okay, I don't see much effect, I need to regulate it slowly.
I've been taking it for a while before coming back to evaluate it. I used to have dreams all night long and I felt very tired in the morning. I hope the results are as good as I think they will be.
Back from my second refill and feeling fine, my husband and I are up. Hope it's much better!
Very well packaged and fast, two more days to see it
Genuine and large packaging More affordable than offline pharmacies Very fast logistics and very good home delivery Satisfactory shopping experience
I have received the goods and have not taken them yet, looking forward to the results.
After buying 6 boxes and taking 2 boxes, I felt a bit hot and stopped taking it.
Aodong old brand, hopefully it will calm the mind and nourish the brain.
For a man who regards his feelings in life as his most valuable asset, joy and pain are both income, and there are no expenses in his ledger - "Facing Suffering" by Zhou Guoping
I've been taking it for a few days, but I haven't seen any results yet. I believe in big brands.
The logistics is strong, is the third purchase, double 11 activities to buy four boxes, 80 days of the amount, the elderly said the tranquilizing effect is very good, to five stars!
I bought it immediately after, the effect is good, sleep quality is better, and will return to buy, just to be able to be more preferential, more stock.
I have bought it many times, it is a good cure for insomnia and is more affordable than the physical shops.
A big box, much cheaper than outside pharmacies, trust the big pharmacies, trustworthy!
The item itself is fine, but the packaging is a bit too much. I hope that in future we can try to reduce the use of plastic while ensuring the safety of the item.
"Mainly cheaper than pharmacies, very happy with the packaging, just don't know how effective it is. Delivery was all very quick, next day delivery. It is worth buying. I don't feel much, either. It's a psychological comfort."
"I wanted to stop melatonin so I bought this, it doesn't make me sleepy, but I can really fall asleep when I want to, that's all I need, and I'm much less likely to wake up in the middle of the night, which is good,"
The calming effect is very good, the big brand is good, peace of mind, rest assured
",I've been using it for more than a month, it's okay, I'm taking it, I think it's okay, "
The first night I took two of them, I slept quickly and had a dreamless night, but I still tossed and turned without deep sleep, continue to see the effect.
Being The effect is not obvious yet, expecting good results later.
Baby received! Logistics speed is super fast! The merchant's service attitude is also very good! I really don't know how effective this medicine is, whether there will be dependence and side effects, if the effect is good, come back to follow up!
I hope it really does calm the brain and that mum gets a good night's sleep
 I've had two of them and I'm having trouble sleeping at night, so I'll see what happens in a while.
Today, I got one that tasted the same as when I was a kid, and I'll buy it again. I also read other people's comments to say a heartfelt word to buy a few dozen things to expect the elixir it, some people dream it, you go to buy tens of thousands of dollars something also no effect, their own mindset should also be good.
I am still suffering from insomnia and dreaminess, I have not seen any effect after one course of treatment, I am continuing to take it and hope it will improve.
The medicine has been received, the packaging is tight and very good. The logistics guy came to the door with a very good attitude
The courier boy sent me a text message at first was very confused and worried, after receiving it, I found that the worry was superfluous, it was indeed confidential enough, it was not visible at all what was bought, it has not been so excited for a long time, the whole process is very comfortable, the stuff is very good is authentic, also very safe, does not stimulate the skin, the penetration is very strong, the ingredients are very safe, you can rest assured with
"There's a role for it, but the drugs are an aid, it all has to be self-discipline! , "
I hope it works as well as the drugstore ones.
Very satisfied and worthy of a return visit. Double 11 shopping spree at an affordable price
 It is genuine, well packed and affordable
It's only been two days, I feel a little bit of it, I don't know if it's a psychological effect or it's really working, let's see in a month.
Good value, not a bit cheaper than drugstores ~ very satisfied
The packaging is beautiful and attentive, and there is no delay during the epidemic, or the star brand, you can trust it.
I bought it again, my eyelids want to sleep, but my brain is still active and I want to continue to go down again to see if the effect will come out.
Moderately priced, with some sleep improving effects. I'll be back for more when there is an event!
It's always good for sleep, friends around me have always had it and it's not expensive.
The Aodong oral liquid is not bad, the effect is quite obvious, I used to have trouble sleeping, since the Aodong oral liquid, very good sleep at night, can sleep until dawn Good, really good 
Phytodysfunction, effective, but the main thing is to exercise, adjust your mind and take care of your rest
I've had some results from my previous purchase and will continue to use it if it works well
"At first, I couldn't sleep well and couldn't concentrate on my studies, so I don't know if this has any effect. , "
Very Ness, very happy with all aspects of the packaging. It was also very good.
I used to use this when I was studying, and it worked quite well, so now I buy it for insomnia. 
I've been having sleep problems for a long time, and I've also had the effect when I was in high school, and this time I bought a 20-day supply, two sticks a day, which is really a lifesaver for a class of people with serious sleep problems like me. Recommend to buy
I've been having trouble sleeping, so I've read that this product should be good, and I will continue to buy it if it works well.
Second time I bought it again, my mum said it seems to sleep much better, I will continue to buy it again.
I received the brain solution for my daughter, she is under a lot of pressure from her studies, and she can't sleep at night, so she can fall asleep at night with this solution, and her spirit is better during the day.
I have received the stuff, the taste is the same as before, the logistics speed is also very satisfied, next time there is a need to come to this shop to buy again
 The taste of the two sticks is similar to that of the box of 10 sticks I bought before, so it should be genuine.
I bought this for my mother, she sleeps a lot and I want her to sleep better!
" ,used for a month, no effect, no effect at all, bad review bad review, "
After taking this product for a month, the quality of sleep has improved significantly and I will continue to buy it.
It has a calming and sleep-aiding effect, so try it if you go to school, but don't overdo it.
I'm not sure of the effect, I bought it for my dad, I'll be back to review it after a while!
Mum, it worked well and I'm buying it again so I don't have to buy sleeping pills.
Some effect, need to be persistent, persist to take it for a while to see
Third purchase very good, mum was able to fall asleep.
I have received the baby, it is the second time to buy it, I hope my family can have the effect after taking it for a period of time.
I bought it for my mum, she said it's not bad, her insomnia is much better recently
I bought it because I was dreaming every day in my sleep. I've had it for two days now and I'll review it after a while.
Freshly dated, I buy some for my parents every year on Double 11
I've had a little effect, keep taking it and try
I bought it cheap on the 11th of February, my husband often has insomnia, so he sleeps well after taking it
It does work, but at first it may be too strong to sleep hahahaha
Recommended by a friend. I bought a course of treatment to try it out.
 After a period of time, insomnia has significantly improved, with good results
"Very good indeed, Aodong brain tonic is very good very sensitive to buy again after eating'"
Previously, I had light sleep and palpitations after staying up late. Now, I sleep much better and I don't feel tired even after little sleep.
I have received it for five days, and I don't feel anything yet. It's a brain tonic for stress.
Very good, genuine, same as the one I bought before
I've been under a lot of study pressure lately. I've been taking it for 2 days and noticed that I'm feeling better, but I'm still sleeping lightly, so it's still working.
This medicine works well, I can sleep peacefully now, worth buying
 Fast, effective, good results in the long term
",This one is inside the Tranquilizer and comes out."
Used it for a few days before commenting? It is indeed very good. Then improved quite a lot too. This was a previous purchase and now used to continue shopping. Thanks to the manufacturer for their care, and the courier for their service.
Bought for my mother. Just started. Not sure how it will work.
I received it, a friend recommended it and said it was good, she has bought it many times, I tried to buy a course of treatment, a few days obviously different, my brain is not as confused as before. I'm ready to buy a course of treatment after I'm done!
 I've been very drowsy for the past few days, and my mind is very comfortable after sleeping!
The packaging was very professional and fast. Quality is guaranteed, good reviews
Hopefully the sleep will improve. Work is tiring, life goes on!
I bought it before and now I've finished it, it does settle my eyes and is quite good
Repurchased several times and feel that my sleep has improved a lot after using it. Very satisfied
I had it as a child and always believed in the brand.
I don't know the effect yet, I've been using it for more than 10 days
It's great, love it, my family thinks it's good and I feel I need to buy it again next time.
"A little problem with the outer packaging, the inside is fine, logistics is fast, good value for money, worth buying, "
I bought it for my mother to improve her sleep, but I don't know how it will work yet. Aodong is an old brand for many years, so I still trust it.
"Sleeping aid is really good. One before bed and you'll sleep well until dawn,"
Good, repurchased several boxes, bought for my mum, she said her sleep has improved
I took advantage of the event to buy another month of treatment, my mother said it has some effect
 It's been four or five days and my sleep has improved a little.
Improved sleep and no headache at the same time, good results
The colour seems to be lighter than the last time I bought it in a physical shop, and I won't know the effect for 10 days and a half months.
The baby has been received and started, some effect, some help for sleep, just some more discount is good, will continue to buy
 It was quite fast, it was genuine and the service was very good and
I have just started to eat the brain tonic, I don't know how it works, I will follow up after eating it for a period of time
The second purchase, waiting for a course of treatment to follow up, I feel quite good.
 Extremely fast, very well packaged with care, very good!
 Hundreds of bottles of this product have been used to strengthen the body and keep it healthy!
Bought a few times now, a repeat purchase. Hope it continues to be reputable!
The product is very good, and the effect is still good. It is easy to fall asleep and I don't dream much anymore.
Very good, good value for money good service, full five out of five.
The first time to buy online to eat health products, the packaging needs to be strengthened, the effect to be verified
Tmall's own, believe in quality assurance, good value for money and fast logistics!
Stocking up, I've bought it before, it works well and is good.
 I've been waiting for a period of time with no effect, so I'll be back for a follow-up review after a course of treatment.
It is quite useful. After taking it, the quality of sleep is much better.
I bought it for my mother, I don't know if it is effective for insomnia, I will try it for a month first
"See another 30 days volume have a sense of being cheated jio, why should there be two 30 days volume, the same product price is also different, is not more than a few I did not see such is not to be able to get rich. The product has not been tried, bought for the elderly, sleep bad try, the product is good also do not say anything, if even the product effect are ......, then..., "
I don't think it's working, I've bought it twice, keep trying.
I bought it during the event, the price is very good, the stuff is also ok, the speed is ok, satisfied.
I have always lost this brand of tranquilizer, the effect is very good, really good sleep at night, one in the morning and one in the evening, also can relieve fatigue, the taste is not so impulsive, and the packaging is very tight, a very large box inside to take the foam to say very good, and very good value for money
The logistics were super fast. I bought it the night before and it arrived the next morning (Dongguan)
Second purchase, very good packaging and fast logistics. Took it with good effect
4am, I see begonias and stay awake, I always think you should be by my side 5am, I'm still insomniac and you don't think about me 6am, the sun rises above sea level, no one can hear you if you don't love me 7am, boss I'm taking the day off today
The outer packaging is very good, but one of the oral liquid inside is broken, so I should put more foam to cover the oral liquid
"I don't know why, but it's been two boxes and no effect, eh? , "
I haven't been sleeping very well lately, so I'm sleeping much better after taking this.
To be honest, I didn't feel like using a box. It depends on the person.
Mum says it's working well and she can now sleep.
" ,great service, fast, come back next time."
I had nightmares every time I went to bed before, and I couldn't wake up because I was late twice, but yesterday I couldn't sleep that night after I had two of them, and the next morning I felt like I was in my usual normal state, although I still had dreams all night, but I didn't have that feeling of not being able to wake up before, Ness.
",This is really helpful, my mother has not finished a course of treatment yet and her sleep has already improved significantly"
When you buy, be sure to watch, the 100 and 74.8 are the same medicine, the amount is also the same, only the packaging is different. You can't get a refund on the price difference either.
 I've had two of these and I'm feeling a little bit better, so I'll see how it goes.
No response, not sure if it's personal to me or the medication? Still having insomnia
The goods have been received, the logistics is very fast, tasted the taste is good effect is also very good, after eating continue to buy. Also recommend friends to buy. Always Jilin Aodong oral liquid logistics is very fast packaging is also very good rushing rushing buy on the end. I'm not sure if I'm going to be able to get a good deal on this. Here than the physical shop discount a lot of Oh, intend to finish continue to buy back 😘😘
Pretty good product, second time I've bought it, will make you forget to get up
",To say that this medicine can cure insomnia, after I practice three courses of treatment (40 boxes purchased), the truth is that it is not effective!"
Not yet , good review first. It's a bit of a pain to pack in a big box!
", after 40 sticks, I'm in better shape, it's working"
I bought a large box and two small boxes at a good price. My kids don't sleep well and this is much better. I will continue to buy again if needed.
The packaging is very fast, is genuine, has come to buy many times, trustworthy big platform sold, heart collapse, recommended to buy!
Very good packaging, fast logistics, home delivery, kudos
It works really well and has improved my eye loss. I've bought it many times and I can trust it!
Trustworthy brand, always follow medical advice for better results
My mother said she felt clearer for two days and wanted to improve her sleep
"The goods have been received is genuine, the effect is good, the goods received, is genuine effect is very good"
"Took a box that didn't help at all and wanted to return it unopened. The reply was that it could not be returned. Don't be fooled. Friends, "
60 sticks of Tranquillity Brain Tonic, already received the goods! Excellent value for money
A large box of 40 sticks plus 2 small boxes of 10 sticks each, bought for my mother, after taking a few sticks to sleep better, continue to take
I bought a course of brain tonic, looking forward to the effect, hope I can sleep better at night
It comes in a big box and is very good. I have taken about 10 sticks and feel much relieved of my nervousness.
I bought it for my mother for the Chung Yeung Festival in the hope of improving her sleep problems.
I've checked it's genuine, I'm using it, I'll follow up with any results I need!
Ao Dong An Shen Nourishing Brain Solution received, exactly as described! The merchant Fast, fast logistics! Medicine scan code verification is authentic! Recommend to others to buy with confidence️ 5 stars
" ,I bought it and made it once it was very good and tasted good I will come back after eating it "
The delivery was very fast, the packaging was intact and unbroken, recommendable, 5 stars! A proper positive review!
I have received the goods, I have been thirsty for a week with obvious results, the quality of sleep has been improved, very praise
The logistics showed that it went to Shanghai, but the seller solved it quickly and it has been received
The medicine shepherd arrived, the colour pack is very good, have not taken it yet, will comment again if it works.
"Bad review, bought four boxes, only sent two boxes, rushed for ten days, this check, that check, originally sleep is not good, the result to the gas, "
Last time I bought 4 boxes of 40 sticks each, I take one every day before going to bed, I sleep well at night, wake up early, no dizziness, no drowsiness. I gave three boxes to my dad, one in the morning and one in the evening, and his sleep quality has improved a lot. This is a genuine product that relieves stress and anxiety, improves sleep, and has no side effects.
I love the colour, the texture is good, it's versatile, and the packaging is very elegant, so it's a good choice for a gift.
The same as those bought in physical shops, at an affordable price, and without having to go out, safe, fast packing tight!
From the beginning of May to now for the 6th time to buy grandmother, the last comment said to eat to three months sleep has a little improvement, this time grandmother said than before much better, the next time there is a great improvement again to comment, adhere to eat or have effect
", almost finished and no effect! Or exclusively buy Aodong's brand! Not as effective as other miscellaneous brands "
I've bought it 3 times, it's real and works fine, just don't use it all the time, it can create dependency.
It's much cheaper than the drugstore ones, I've been sticking to it every day, and I've had a good night's sleep the last few days, so I'll keep going!
Very fast delivery and noticeable results after taking it. Worth buying
The date of the big box is quite new, the date of the big box is in May. The small box is a bit earlier, last August, but the shelf life is 23 years, so it's not a big problem. The logistics is also very fast.
"The logistics is very fast, the actual scan code has verified that it is genuine, the effect is not known for the time being, reserve your opinion. ,the effect is good"
This is the third time I have purchased this product, I believe it is genuine without any problem, and I will keep taking it to improve my sleep.
The first purchase was very good and the same as the drugstore bought. The main thing is that it is cheaper than the physical shop. Good review
Bought this for my elderly father. Have bought it several times. Good stuff, will continue to buy in the future.
 I've been sleeping better since. I don't feel so anxious. Several of my friends are now on it. People are living under a lot of pressure nowadays. As long as it is good for sleep, people seem to be more accepting. I will continue to buy it when I am finished.
I bought a course of treatment for my colleague after 2 days of sleep, and I received it by post in Shanghai.
Great coupon offer, got it very cheap, looking forward to the results
Bought for mum, trying out a course of treatment, good value for money
The effect is still quite good, cheaper than the entity shop praise
I've taken a small box, but I still wake up in the middle of the night, but my head doesn't feel as bad as before.
Works well at an affordable price, will buy again.
The effect is very good, after a few days, the quality of sleep has improved.
I bought it for my wife and said it worked well and I slept much better. I originally saw Jilin Aodong's Tranquilizer for the Brain on a TV commercial, it seems to be really good and I will buy it again in the future.
I have bought this product many times, it helps to strengthen memory and relieve fatigue for children.
I have scanned the code, it is genuine, good quality and worth buying. I've been taking it for a few days and I'm sleeping much better.
Looks good, I've been using it for a day, no effect for now, I'll stick with it and hope I can sleep.
Good review, good review, for the time being, so much evaluation, and then after use to follow up, I hope the effect is good, first rated respect
I just took it for a few days, I can't see the effect, I will give a good review first, and come back to add the effect.
 Fast, I received the order yesterday and today, the packaging is very good, the medicine is genuine, satisfied
Good quality from a genuine brand. Will patronise again after using it. Rated 5 out of 5.
",Mom said it's okay to eat, a little effect, already the second time to buy "
It is already an infinite repurchase, one bottle a day for poor sleep at night. I have slept well and hope to get to good
Genuine, very good and much cheaper than the drugstore.
I bought it for my mother, it's very well packaged, I hope it works!
I bought it for my dad, but I can't see the effect yet.
I have been taking it for two days and have no discomfort. I slept well last night and hope to have better results in the future.
I received it for my daughter and it works well for her.
The smell is familiar, I've been using it since I was a kid and I can concentrate better at work afterwards.
The packaging is very good, up the taste and the previous is similar, the effect is good or not will have to see the follow-up, I feel more satisfied with the
Second purchase, let's see if taking it for another month can improve the quality of sleep
Take one every night to improve sleep quality and intelligence
I bought it for my dad and he slept very well. I don't know if it has sleeping pills in it
 I hope it works and I get a good night's sleep.
The date is good, the packaging is good, the medicine checked and it is genuine
Packed very well and not broken. A must have for happy sleep~~
I've been back for many times and will continue to support the quality that I believe in! Go for it!
 It's been almost a month and the results are better than before
",bought for my boyfriend, it seems to be very effective, it makes me sleepy"
Very well packaged and safe! The effect will be reviewed after use. Logistics is super fast!
It is very good, the exam pressure is a little big, can not sleep, and has been better, double 11 repurchase. I got it in 60, but I didn't catch the first half hour, otherwise it would have been a better deal.
I've already had more than half of it, I've been sleeping better lately, and I'm going to buy another box when I'm done.
My mum has been using this for a long time and she says she feels much better after using it, so I always buy from him.
Very nice and well packaged, checked the security and it is genuine.
" ,bought for mum, it works well and has some healing properties "
Worth buying, it's genuine, and still has been in , sleep has improved
Very good, a few days ago, insomnia, bought the tranquilizer for brain, the past few days there is a significant improvement
 I feel like I've slept much better after two days.
 And the delivery was super fast. I have already started taking it and will share the results when I have used it for a while.
It is very affordable and genuine, but I don't know if there will be any side effects if I take it.
I have already taken one box, and I feel a little better after sleeping.
I have bought this product many times and it is good for sleep, it is fast and well packaged.
Health Pharmacy is a good platform. I have purchased many times, quickly
Good efficacy, low price, absolutely genuine, trustworthy!
The logistics is very powerful, the packaging is very good, opened a bottle, look forward to his effect
Bought two courses of treatment for my mother . I hope to improve my mother's sleep problems and add happiness to the elderly in their later years.
",Recently, I felt restless and had many dreams in my sleep, I felt the effect for half a month"
Very nice, very satisfied, affordable and worth buying.
I always buy my medicine from the pharmacy, the seller is fast and the brain tonic works well, I will come back, all five points!
I bought it for my mother, now I have two pills a day, it will take a while to see the effect.
I have bought it many times, it is a good sleep aid, good review
The logistics is super fast, my sister has not yet returned home from her visit to relatives, the goods have arrived, haha!
Good taste, just started taking it, will follow up with good results
I think it's okay, it's mainly a psychological effect, it's not particularly effective.
I bought a box before and my mother said she slept better after taking it, so this time I bought another course of it straight away.
Bought for a family member and has worked well for a while
",Good effect, but not too much, overuse of eyes 55"
This is still a nutritional supplement and I return to it often.
Second purchase, no matter how good it is, try it and see
The logistics is extremely fast, how is the effect, after a few days to say
Very heavy big box, delivered to my door, good home delivery service! I buy from this shop all the time and it's great
 Very quick, fast kind of arrival. I'll try it for a month to see how it works and I'll be back!
I've repurchased this product several times and also bought it for a friend, a trusted product.
Expect a course of treatment to work and improve sleep, good review!
Nice to use for a while the effect is good very good ah!
 I've had a few of them and I feel like I'm sleeping pretty well... pretty good!
Buy some supplements and eat some. Study hard and get better every day.
The logistics is very fast, should be genuine, not yet , look forward to the efficacy
"Buy expensive without refunding the price difference The price guarantee is null and void! , "
I've had it before and it helped, but now I'm having it again, and I hope it works as well. I'm really suffering from insomnia and tinnitus*.
It's good, it's so much better to sleep, I'll buy it again!
 It took me a few days to evaluate it, but I had a lot of dreams in the night and it was very difficult to get up in the morning. The head is dizzy during the day. It is very comfortable to sleep for a few days now without difficulty. Occasionally dreaming and getting up in the morning is very good. The head is not dizzy during the day. I will also insist that the price of the big brand is also very cheap. Trustworthy
I received it and have already started it to see if it works well. I feel more comfortable buying here
" ,Bought it for my mother, she loves it, the quality is very good and the logistics are fast."
Not bad, I've had two of them and they're fine, I'll buy them again when I'm done
Has more than blow purchase, trustworthy, buy with confidence, praise!
Bought and bought! From secondary school to now, have one when you need it for a restful sleep!
I've always bought from you, I've bought it many times, it's genuine.
" ,It's good, it works. Stocking up on double 11 "
",20 of them unpacked no straw oh, customer service is not allowed to make up, direct bad reviews, "
The quality of the goods is good, the details, quality, workmanship are very good, the thief is fast, the courier also gives strength, great ~
One word, it was fast. the order was placed in the morning and arrived in the evening, which refreshed my perception of express delivery
"Jilin Aodong brain tonic liquid received, a look at the ingredients are deer antler, He Shou Wu, * goat weed and other valuable Chinese medicine, has a raw essence to nourish the marrow, benefit the qi and nourish the blood, strengthen the brain and tranquilize the effect of the kidney essence deficiency, qi and blood deficiency caused by dizziness and weakness forgetfulness and insomnia, neurasthenia has a very good effect, I am very happy, is needed. , "
I have just received the goods and am using them, I will follow up with a review if there is any improvement.
It's been two days since I took it, but the quality of my sleep still hasn't improved and I have trouble falling asleep. I will come back to review after taking these boxes
I'm using it now, I'll review it honestly and unbiasedly after I've used it for a while!
Nice, love it, good value for money, will be a regular customer
Bought a 30 day being , the seller also gave a free gift
My mother has been taking it for three months and her sleep quality has improved a lot.
She has insomnia, wakes up easily in the middle of the night and suffers from tinnitus. I hope she can sleep well after finishing this set, and only when she gets enough sleep can she feel better.
I bought it for my grandmother, who has a bit of dementia, but I feel better now.
I bought it for myself and bought a course for my husband, he said he won't wake up in the middle of the night after taking it for two days.
I used it for the first time, I don't know if it works, but it's good to buy a psychological comfort as the herbal ingredients are safe anyway.
 The speed is very fast, logistics is also fast, today shot tomorrow arrived, arrived home box crushed, but fortunately the bottle inside is not broken, the seller packaging is quite good, worth praise. I'll be back for more after I eat the results!
"My symptoms were waking up two to three times a night and having to sit up to find something, like sleepwalking. Now I sleep until dawn. An old brand you can trust"
 Very fast and cheap, very well packaged and the courier boy was very responsible
This underwear set was highly recommended by a friend and I bought two sets in total, just in time for the event. The price is also very good value. The main thing is that the quality of the underwear is very good, although the panties look small but very comfortable to wear, I have recommended to other sisters, my personal advice is to shoot one size larger than the usual wear.
I bought it for my old lady, and I've bought it again many times! The logistics is quite fast! Good service at the net!
The package is intact and the logistics is fast, it should be genuine, satisfied
" , I feel asleep soon afterwards, but why do I wake up with a headache?"
"Nice item, second purchase. But as soon as I opened the box to take it out, it was already half opened. , "
Bought for my son for his high school exams. The child is stressed and has trouble sleeping. It will help to relieve him.
The logistics were fast but it didn't work and we need to use it for a while to know
The family said it helped a little. I don't know if there will be any dependency
Very good, fast, arrived the next day
It suits me well, I only have one bottle a day out of the original recommendation of two bottles a day, so I hope it will really improve.
The packaging is well protected and the sleep has improved significantly, much better value than the drugstore. I wish me success in passing my exams as soon as possible, I would like to say that persistence or a little effect, at least have the kind of idea of wanting to sleep, the shelf life is still long. I'd like to say that it's a good idea to stick to a long-term diet to get results, and it's cheaper than buying it at a drugstore.
It's true, produced in May, taking it, results to be seen.
Old brand, trustworthy, my parents bought it for me when I was at school and now I buy it for my kids.
"Don't buy it, I suspect it's a fake, who would dare when you can have dizziness and nausea with this ,"
I can't tell if it's real or not, but it tastes pretty much the same as a drugstore.
The stuff is more perfect than I imagined, very powerful, worth getting looks good, packed very carefully, the price is also very fair, will continue to buy buy buy buy! Worth buying! There is no smell, it works fine, no discomfort, so I kinda like it worth buying! There is no smell, it works fine, no discomfort, so I kinda like it!
I've bought it a few times, does it work? I feel a little
",I used a box to evaluate, eat a box because there is no taboo effect is not great, almost finished eating before the taboo, the second box to eat half the effect has, feel good. The second box has a half effect, I feel good. The tone and sleep have improved."
" , I found out after 10 bottles that I couldn't find the date of manufacture, it just says that the shelf life is 36 months, is it genuine or a counterfeit product"
Checked and said it was genuine, effect awaited, customary positive feedback.
Peace of mind, peace of mind, perfect packaging and pretty fast logistics.
The portions are good and the results are there, ready to adjust the routine and be a good sleeping baby
The baby received, the logistics is very fast, old brand, I recently a little insomnia, hope there are effects
At first, I don't feel anything, but I get diarrhea if I have more.
I had used Aodong's An Shen Nourishing Brain Solution before and it was effective, so I bought a course of sixty of them again, which was cheaper than the drugstore.
 Finished a small box, good effect, just don't know if it will bounce back after stopping, sleep has improved significantly
A big box of miles. I've used it before and it works well.
I haven't seen any significant improvement in sleep yet, so I'll review it again after using it for a while.
I am here to give a good review, not for the sake of these boxes of pharmacies to send over in such a large box, the packaging is very neat, very good, the attitude is here, must be praised
",This is a fake, each box has no instructions, the elderly had a fever and diarrhea, because and the elderly are not in a city, looking for customer service advice to shirk responsibility "
The quality is cheap! It should be much cheaper than in the shop, but you can use your health insurance card in the shop. The taste is the same as the ones bought in the shop.
Very good, more affordable than physical shops, will return if needed.
It seems to be working, it's been more than half a month, I get sleepy at 10am every day, but I go to bed early and wake up early the next day.
It is not difficult to fall asleep, but it is difficult to fall asleep when I wake up in the middle of the night.
I bought it for my mother, she said the effect is still there, I have used a course of treatment, buy another course of treatment to see
 I've had good results for a few days and I've slept much better.
The goods received the quality is particularly good very like recommended to buy Oh
I don't know if the stewardship is working or not I have a dream every night ......
Aodong received, the real old brand, the old people's peace of mind products!
"The regular medicine, it doesn't taste the same this time,"
Good packaging, just started taking it yesterday, I'm sure it will work.
I had been having trouble sleeping, but after taking this, it has improved and is very effective. I bought a month's supply of this product and the logistics were very fast.
The courier has worked hard. It's not easy to deliver after 8pm, when it's raining!
I bought it for three months before my mother got it to work, I didn't feel anything, I trust the old brand
Freshly dated, delivered to home, just a bottle, stick with it and hope it works for insomnia!
Very good, very good, but the taste is not quite the same as before.
The baby has been received, the logistics is quite fast, the packaging is also very tight, quite satisfied, I hope to eat to improve insomnia
Last night's event was 80 60 sticks which is still a good deal compared to the drugstore. The elderly in my family hope it will work.
The packaging is really no problem, as usual, it works, can be a good solution to the symptoms of dizziness and insomnia, is genuine, wish the shop business prosperity!
It feels like a good deal at the October 1st event price.
Aodong has received, very affordable, very good quality, cheap and good price ......
So far, there is no obvious effect. I have been dreaming at night and the quality of sleep is not good.
Last night the order received this afternoon, I served the effect is good this is to help colleagues buy, the business service attitude is very good, more attention in the future.
The packaging was tight and not broken, and it was fast!
It's good, I've been feeling a bit more settled after my recent troubles
 Up a bit bitter, well packagedꉂ(ˊᗜˋ*)
Taking it and it's working a bit. Hope it will continue to work!
The price is very good, directly into the hand, the family can also be used by the elderly, tranquilize the brain good stuff, the key is that there are coupons cheap ah
" I've been doing this for a little over half a month, but I don't feel it's working, and my sleep is still sparse, "
Frequent patron of a large pharmacy with authentic medicines at affordable prices.
It doesn't seem to be working at the moment. I'll see after a month of treatment
"It's just a placebo, it doesn't help, accept the reality, if you can't sleep, you can't sleep, if you're sleepy, you're sleepy, anyway, live one day at a time and you won't have this obsession when you die. , "
I have received the brain tonic, it is very good and the logistics are fast, I will continue to buy it again
It seems to be working, I don't wake up so easily at night, I don't know if it's because of this medicine
I bought it for my mother and hope it will improve her sleep.
I just started taking it, it helps a bit, I can fall asleep, but I still have dreams all night, I'll take it again.
"Obviously the page shows buy two and get a free gift, but received none, asked for none, the page was only selling 26 pieces when I placed the order. , "
The packaging is tight and serious. Big brand products, buy many times, there is a certain effect, adhere to eat a period of time to believe that it will be better.
Good stuff. No more constant dreams at night, no more dizziness.
 It's been a week and I feel better, hopefully it will be better.
The logistics is very fast, the packaging merchants intentional strict, the second time to buy, for sleep help
The packaging is very tight, just bought back, first try for a period of time, see how the effect
I will follow up after taking the product and seeing the results. I'll give it a good review first!
I have bought this product many times, it is authentic and cheaper than physical shops
The medicine is very good and cheaper than the physical shop tablets, I will come back next time I need it.
It's a bit bitter, and the taste is different from the previous one, I bought a course of it, let's see the effect.
It's good, it's good, it's good, it's good, it's good, it's good, it's good, it's good.
It's a bit bitter, but the amount of a bottle is small, so it's okay to go down at once... The effect is not visible at the moment, mainly because I don't stick to it every day. 
The first week the effect was very good, the time to fall asleep was shortened, but in the second week it started to have no effect, we will see again.
"It doesn't even work, it's not even a placebo, there's no relief at all. It is recommended to sell it as a health product, no one can say anything about you if it doesn't work,"
When I was little , now I have a piece with my children , the calming effect is good and the price is affordable.
The baby is quite good, bought it along with a, very good, very good, the price is not expensive, value for money ah!
The packaging is very good, foam protection, is genuine, the first time , try to see how the effect, praise!
The medicine boxes are large and have air pockets inside. I looked at the delivery times and they basically left in the middle of the night to avoid high temperatures during the day. The logistics were fast. It does speak for itself, give credit where credit is due. The medication will be taken tonight. I hope I sleep well.
The packaging is in good condition, we will see the effect after a while to follow up
Satisfaction Satisfaction, genuine quality needless to say, good healing
It does improve the quality of sleep, and the results are great.
"I don't know if the medicine is not effective or not genuine, it's been almost a month, but the sleep still hasn't improved, and there is no other aspect, it seems this medicine is not effective."
We often buy medicines here, the price is cheaper than the physical shop, and when there is an event, the price is even better.
Something from a big pharmacy. It's genuine. Hope it works for sleep
The packaging is quite good and not expensive, the effect is not yet known
I've bought it many times. It works well and is much cheaper than the drugstore.
It's cheaper than the ones sold in pharmacies and works well, so I bought a bunch at once to keep on hand.
My mother has had it for a long time and she says it works well!
Just had a bottle, not sure how effective yet, not bad, big brand
A large box, a good amount, but I had a box and didn't feel like it helped me sleep
I received the brain tonic and have just taken it. Good customer service and fast delivery.
"Too false, used more than 10 days feel no effect at all, every day the ear will still whirring more serious. I'm not sure if I'm going to be able to get a refund after the refund time. I feel duped and cheated, good reviews are brushed out of the bar ah, "
First of all, the quality of the goods: the product is generally good, the packaging is tight. And then the merchant service: kudos. Lastly, I would like to comment on the courier: it was very fast. Other is to thank the shop discount coupon activities, after all, cheap good goods more real. I hope the shop more discount, timely notification of regular customers, leading to repurchase. I hope business will be prosperous.
This is the second time I bought this, because I often stay up late, so I often have headaches, occasionally saw this, first bought, 20 days of the amount, finished, no headache, sleep is also very good, before very light sleep, always wake up at night, sleep is not solid, now sleep is very good, sleep has improved, and then bought another 20 days of the amount, continue, it does have an effect on me
Genuine. It's a good idea for brain workers.
I have already received the Tranquillity Brain Tonic. Waiting to eat it to evaluate the effect. If it works well, I will come back soon to buy it as a gift. There are many people around me who have trouble sleeping.
I bought it for my mother. I think it's fine, so I'll buy it again if it works well for her.
" ,The bun is tight. Very satisfied. Already started. Looking forward to the results"
Second time I bought it, my parents have had results after taking it, keep buying
Yes, it works, I sleep better, I will buy it again.
I didn't feel sleepy when I finished, but the quality of sleep has improved a lot, I slept well in the middle of the night, and sometimes I didn't feel sleepy when I finished.
It looks good, mum hasn't , expecting results.
It has been a while since I took it, it is very good, so if you need it, buy it with confidence.
Works well and is very effective. Finished feeling significantly better mentally and sleeping
Bought for Mum**, she said it worked for migraine. Bought it for an event, happy with the price!
The drugstore is 10 sticks a box, this is 40 sticks a box, after eating and then review, the drugstore two boxes have effect, hope the same
I bought it for my mum. I heard it was good for insomnia, so she bought it.
",Happy, I didn't expect it to work, it's good to get the right medicine"
" ,The results are good. The quality of sleep is much better."
 Fast and well packaged. The effect will only be known after a few days of use, so I will comment later.
Bought for mum, well packaged, come back when it works.
I bought it again for my mom** and she said it helped her sleep, so I continue to support it.
It works well, and I sleep well afterwards, whether it's a psychological effect or not, it just works.
I've repurchased it many times! It's really good for insomnia!
Second time I bought it, very good medicine, sleep well and full of yang energy
I've been using one every night for 2 weeks and feel that it has some effect.
I didn't bother to check if it was genuine, but I trust the pharmacy
It's been great for a few days now, and my sleep has improved. I will buy again when I finish
 I've only had it for two or three days, so I don't feel any change for the time being, so I'll come back for a review after a long time.
I forgot to bring it with me on the National Day, so I guess it will only work if I stick to it every day.
A few sticks to relieve the stress in my brain and I'll be on my way!
It's the same as the one I bought at the pharmacy and can be scanned for traceability.
The packaging is very good, logistics is also fast. I'll see if my sleep has improved over time, so I'll come back for a follow-up comment.
I bought it for my mother, it's not bad, I hope it works.
I received it! I have a very poor memory to buy some to try, before I had a white ** Lingzhi syrup is also very effective, this saw the activity to buy, after the red packet credit is quite cheap!
The goods were received and packaged very well. It was not crushed and saw the same
Very good so much cheaper than the physical shop! Will patronize again!
The logistics is fast, Ao Dong An Shen tonic brain liquid of the old customer, good, after use to come back to the follow-up comments.
"The medicine is genuine, 60 bottles are enough for a long time,"
I have received the goods and started taking them, hope it works. I hope it works. I'll give it a good review first!
I have been using this for a long time. I bought it from a drugstore for the first time, I think it's genuine, I've been experiencing it.
Tranquilizer is quite good to use when you have insomnia.
The delivery logistics is poor, and we have been told many times that we are too busy and have to watch the shop with the children, so we can come and collect it another day.
I have received it, it's good, I bought two servings, I hope there is effect after eating, keep coming
I don't know how it will work, I haven't used it yet, I will buy it again if it is good.
I bought it yesterday and received it today, the price is cheaper than the physical shop.
 The speed of the bar, worth buying oh hope it works
I bought a five-day supply before and I did feel like I slept longer, so I bought another 40 bottles.
 I have a big box, no effect at all, and each one is very irritating taste, the stomach is uncomfortable, it feels in the preservative, and in the shop to buy completely different, anyway, this has no effect, but also very irritating, and pharmaceutical items signed for can not be returned, do not recommend everyone to buy this
Aodong An Shen Nourishing Brain Liquid is trusted to help sleep and nourish the blood.
 It's still fast, sleeps a little better, treats the symptoms but not the root cause, sometimes a little is okay
I've almost had two boxes already, I haven't felt the effect yet, I'll follow up if there's any effect.
I have insomnia every day, but it worked in two shots. Recommended in the afternoon, before bedtime.
It is very good, recommended by the physician, after using it for a few days, I think, I can fall asleep every day, I don't feel very noisy around me, it is very useful for treating neurasthenia, I intend to buy two months of it after using it.
I love this brand of brain tonic, it's always the same!
Pretty good. I've been feeling much better lately. It's been almost ten days now.
I have been buying medicines from this shop for more than 2 years, good medicines, good service, honest seller
I'm looking forward to good results, now I'll start taking a course of food and see if there is any effect first.
The baby is very good effect is good, thanks to the merchant thanks to the courier brother good service!
I've used it myself before and it works well. So I bought it again. For Mum and Dad.
The medicine was received, as always, with great reviews!
The logistics are getting faster and faster, admirable! Very satisfied with the purchase.
"The brain tonic is good, but the after-sales service is terrible, the so called physician is not professional, he gave me random recommendations, and I have to bear the shipping cost for returning the product, I will not come back,"
The baby has been received, the logistics is quite fast, the packaging is also very good, I hope it works and can improve sleep.
Just as long as it is undamaged. Branded products
 I've had a few of them and now I'm sleeping better and I'm feeling better
I received the baby and started to take it, I didn't take it for a few days! Sleep has improved a little, and the customer service is very good! I will always pay attention to this shop in the future.
First of all, the packaging is very tight, which is really commendable. It is always difficult to sleep at night, as well as dreaming a lot, and the Tranquilizer will help a little.
Very good quality and good value for money. Good customer service! Recommend
"How can I put it, I want to sleep during the day, but I can't sleep at night. This process is a bit anti "
I have bought it many times, the logistics is fast, it is genuine, good reviews.
" ,all the ones I bought were finished, but not in a row. I think it's still working."
The logistics is also fast, the packaging is perfect, this time the first time to buy his family, eat or a little effect, replenish qi and blood, if effective, will continue to buy back
The roommate wakes you up every day and you have a nervous breakdown, so make up for it!
"I've tried it with melatonin, and I can fall asleep after a while. I've also tried it alone, but the effect is not as fast as melatonin.
Very good packaging, very fast logistics, next day delivery, waiting for the effect of taking
", generally think online is cheaper than the physical shop, but today I went to the physical pharmacy to buy the same 40 pack of only 47 yuan a box, but online is nearly double the price, or participate in the bargain to grab. It's really a pity that I can't negotiate!"
Very good customer service staff, said very thankful, halfway through the elderly mistake thought less, caused a misunderstanding, customer service are very patient to solve, next time also come
The outer packaging is open, see photos when picking up the delivery. I hope there is more tape on the delivery, this is medicine, how are you responsible in case of dropping or contamination? If it's gold or silver jewellery that's been dropped, how are you responsible for that? I had a big heart and signed for it.  You think about it, I only give 3 stars for this logistics information.
The packaging was very good and the package was very reassuring. I thought I was afraid of breakage in transit, but I was relieved to open the package.
Fast logistics, I have used a course of treatment. I still feel fine, I will buy it again when I finish
It's a great deal, I got 60 sticks for 60 dollars, if I bought 60 sticks at the drugstore, it would cost me 120
I bought it for my parents at home, they have been taking it for a week with some effect, they will continue to take it
I've been using it for two boxes now, but so far I haven't seen any results, so I'll stick with it for a while longer.
It is a genuine product. It was a typhoon day and the courier boy delivered it to your home, thank you!
The effect of the sleep aid is not too obvious, but it has solved my chronic constipation for a few days, an unexpected gain.
Great reviews as always! Extremely fast delivery, well packaged and undamaged. Purchased multiple times.
It's okay, I've been taking it for two days with no effect, I'll know how it is after a course of treatment. Continue if good.
Thank you merchant, thank you customer service, thank you courier, love you
For renewal, buy 2 big boxes straight away, buy up, bad sleep and hair fall
The customer service attitude is very good, the delivery is not bad, I hope the boss business is getting better and better! I've bought this brand of ointment from Aodong before, and I feel it's quite effective for sleep
I bought it for the elderly to help them sleep. I don't know how it will work.
Commonly used, sleep soundly. No more heart palpitations and insomnia
"It took two days to get to the city before it was delivered and it was a text message and left at the supermarket. , "
This can be taken when you are restless, and it feels a little more effective. Improves the quality of sleep. It's still good for
The packaging is quite good, the delivery is very fast, often can not sleep, I hope it will help to sleep.
60 sticks are enough for a month, looking forward to the effect later, there is a little bit of medicinal taste, quickly bought the first day the next day arrived
I have received the goods, I just took it once, I don't know how it is yet, I hope there will be good results in the future
I've been having insomnia for two weeks now, I used to sleep on melatonin, but now I can't, so I need to take some calming brain solution. This time I bought a big box, 40 sticks, that's enough
After a few days of continuous use, the headache has gone away, the quality of sleep has improved and the person is more refreshed.
I hope I can feel the effect when I finish, I will persist. 
 It looks a bit like patchouli. We'll see how it works in a few days.
I bought two boxes, enough to take 40 days, I don't know if it really works, I bought it for my child, I hope it can help him improve his memory or something, let's take it first.
I want to believe that the pharmacy to be assured to buy, received the goods have been rotten box are wet, response to customer service, customer service kindly ask about let send rotten pictures, pictures are also sent to see the next not to deal with also do not ask, self-inflicted bad luck, now the sellers recognize money not conscience speechless.
I don't know if it works, I often have insomnia at night, so I selected a stage to see if it works.
"I've taken 12 of these pills and I still don't sleep well every day, I don't sleep very well and I always wake up. The effect is completely different from the one I bought in the pharmacy, after eating a box in the pharmacy, the sleep improved very obviously, this medicine is fake, and I bought in the pharmacy the efficacy is completely different, finished this night, as usual, can not sleep, often wake up, but in the pharmacy bought, after eating a very solid and stable sleep"
I've just received it, I'll comment again when I've had some results!
I don't know if there are any side effects, but it's really painful to sleep for a long time and I feel very tired. I hope this will be of some use and help me to adjust my sleep.
"The first one I bought was fine ($20 for one version) and it worked, but I bought an additional course of it later and it tasted strange, different from the original taste, and it didn't seem to work anymore, maybe the effect has diminished? I'm now going to the drugstore anyway. I'm going to buy it at the pharmacy now.
Insomnia, sleeplessness, dreaminess and wakefulness, improved in a week
"The family has been suffering from headaches every time they go over, so you can't just blindly consult, the recommendation is just to become a single, not to help people cure, no effect at all, there are side effects"
I always buy this when mum has trouble sleeping, it works well
It is not effective for the time being, but it may take a long time to work.
It's okay, it feels a little effective, and I'll be back after it's finished.
The date is not really fresh, it's been a summer, the packaging is very good
It still feels like it's working slightly. But after I stopped taking it I felt like I was going back to it. Scared if this stuff is dependent? It's still more slightly inflammatory
It's quite good and much cheaper than the drugstore. Very good value for money.
Tightly packed, poor sleep quality, stick to it later End
"No goods received at all result in automatic confirmation of receipt Garbage, no goods received at all! Rubbish, "
40 sticks for a 20 day supply. Packed in a bubble box and not crushed. The code was scanned to verify that it is genuine. Looking forward to the results.
Taobao first bad review, the effect of the drug did not know, but after-sales attitude is poor, pushing around is not to solve the problem. Finally to see the medicine qualified to return, I am speechless, your drugs you are not clear qualified not qualified ah, the last official intervention to return, in a word, shop big bullying customers, to place an order to think clearly in the next. If you don't believe me, look at the screenshots
"It's no use, it's an IQ tax, it's better to eat well,"
The stuff is very well packaged, very cheap and much better value than drugstores. Wish me success in passing my exams soon.
It's not bad, I've been sleeping better for a while.
Logistics is fast!!! I'll follow up if it works well, I won't follow up if it doesn't because my memory is still not good!!!
A big brand you can trust and at an affordable price, checked it's genuine
I've been sleeping badly with this brand, and it's working well!
"Not recommended to buy this home, careful to shoot, sent over broken many times to communicate fruitlessly, the seller only promised verbal compensation, the follow-up complaint application Taobao customer service intervention, Taobao customer service to solve rather than merchant customer service solution, friends careful to shoot careful, "
Much better than expected, very affordable, use it right away
The quality is very good, used a few days to sleep with the effect, and the same as the entity shop, cheaper than the entity shop, the
Not bad, very satisfied, regret not buying more sets
The baby is not bad, in the online look for a long time, once in a while see your family this, the evaluation is good, friends see also think can, I just determined to shoot, the goods arrived, use a little feel good, the price is also suitable, thank you, I hope you have better products to launch, I will next time to pay attention to your shop.
 Very quick, received the next day after the order was placed, kudos!
The effect is not yet visible, but it's a good deal to buy on a roll.
The product packaging is exquisite and beautiful atmosphere, old brand worthy of trust
The stuff is received, the packaging is quite good, but not yet , I do not know how effective.
Not bad yo, tranquilizer for the brain, suitable for the middle-aged and elderly, bought for mum and dad, can take a little time
The medicine is genuine, affordable, fast delivery and very well protected packaging
It was very fast, ordered at 11pm last night and received at 7pm the next day. The packaging was very good and I opened it and saw that it was intact. Tried one and it tasted good, looking forward to the results.
Second purchase. Reliable packaging and no problems with the medicine. Buy with confidence if you need it.
I feel that my soul is detached from my body every time I sleep, and I am in the work scene when I sleep. Aodong An Shen Nourishing Brain Liquid, one in the morning and one in the evening. It works! Effective! Good review!
 I've had two small boxes of it and it's not working for me at the moment. I don't dare to increase the dosage either. Take it as a tonic.
Very good and tastes great, no burden, will buy again next time Very good and tastes great, no burden, will buy again next time, sleep is now much better, have repurchased
Jilin Aodong, a brand I've always trusted, with particularly good results for insomnia and forgetfulness!
Very good, the effect is still there. The packaging is also very tight
Very good packaging Atmospheric and safer Looking forward to the results
 I've been using it for a day, I feel good, I can sleep a little better, I look forward to the future effect
 I feel less tired when I wake up after a good night's sleep.
I bought it for my girlfriend, I hope it works, I hope my girlfriend can sleep well every day
Old brand, it works, stick to a course of treatment and improve the quality of sleep.
The packaging is very good, no damage, persevere for a few days to see the effect
Very good, for the elderly in the family, fast, also sent 20 sticks, thank you, the elderly finished come back to continue to buy.
Genuine, buy with confidence, the price is also cheaper than the physical shop, satisfied!
Daily replenishment, great health + 88Vip, good value for money on medicines
I bought it for my mother, and I'll have a look at it in a bit of time, and then I'll come back to comment on it.
Tranquilizer has been received at a moderate price with fast shipping.
The effect is good, after taking it, I can sleep much better.
Very satisfied, genuine, second purchase, conscientious owner
It is very good, whenever I have insomnia, I use it to improve my sleep.
The code is genuine, just eaten do not know how the effect, first give a good review not
It's just cheap, super cheap in time for the event, take it for a while and see.
I used to buy them from pharmacies which are much more expensive than online, they should be exactly the same, I'll buy them again when I'm done with them
I feel a little bit effective, I wake up at night and go back to sleep without being as tired as before, I am going to buy more and try again.
" ,Nice baby, will buy again if I need it next time."
After taking half a box, it seems to be easier to sleep, and I don't think about this and that before going to bed like before.
I forgot to comment, let's see how it works, it's fast
It's still good. The quality of sleep has improved a lot.
I was worried that the medicine would be lost, but the shop took care of it and wrapped it in foam.
I've been having trouble sleeping lately, so I bought it to try it for a few days with good results.
It's a good value, I've been under too much stress lately and I'm not sleeping well, so I'll stick to it.
Works great for insomnia! Will repurchase, insist Adjust over
Second time I've bought it, I couldn't sleep after 3am and it arrived the same afternoon
I believe in the brand of the big pharmacy, this one tastes sweet, try Medium
 I've had some sleep improvement for a month, try again for another month
Nice product, very good. Bought another copy for a friend too!
It's very good, I can sleep for 72 hours after using it.
I just received it and it looks good, I'll follow up with you after using it.
Great review! A product that I buy all the time! Very well packaged!
I took a bottle immediately after it arrived and it feels different from the previous one, a little ginger smell, I hope it works.
I tried it for two days and it worked, I went to bed an hour earlier.
I've been using it for 10 days, but my child doesn't feel anything except sleepy, is there sleeping pills in it?
The activity is powerful, first, come back when it is good, very good shopping experience
A few bottles were damaged, and the price difference was agreed, but I waited half a month for the price difference, so I couldn't bear it.
I've been sleeping better and my memory is better.
I just received it and haven't started it yet. I'll come back for a follow-up review after a few days, the packaging is very good and the owner's service attitude is particularly good. A few days to see the effect and then come back for a follow-up comment.
Very good, genuine, hope the family take it to have the effect
I deliberately used it for two days before commenting on it, which is responsible for myself and everyone else!
 Fast, genuine, toning, satisfied!
 The service is particularly good, especially fast, first praise, first A period of time to see, later follow-up comments.
I'd give zero stars if I could, it's no use, probably just a bit of glucose water, a waste of money and no returns
 It has a calming effect, it is very difficult to get up in the morning, it is very difficult to wake up after a deep sleep, but after getting up, I obviously feel much better mentally, it is an improvement.
It's good! A good old brand, one before bed, beautiful until dawn!
It's a big box, very well packaged, in a box, not even damaged
I bought it in time for the event, but I probably won't use it now. The production date is 4 months from purchase, which is still a long shelf life. Both and arrived quickly and the packaging is quite secure.
I don't know if it's effective or not, I've only had one bottle and I don't feel anything big, but the box is so interesting, I've never seen one so big, and it's kind of cute, so funny.
 The speed is fast. Expect good results from the brain tonic in terms of sleep aid.
40 sticks in a large pack, the stuff from the health pharmacy should not be false, with results continue to buy again
Good, the health pharmacy is still assured, the logistics is also faster than before
Fast logistics, good service, how about something to add to the evaluation later
I received it, looking forward to the results, thanks to the courier hard work
Very well packed, no damage, a little expensive
I've just taken a few vials and haven't seen any results yet, so I'll see how it works out.
Can't sleep at night after taking it, can't wake up in the morning, can't sleep at noon
I've bought it several times, but it's still the same, not very effective.
I feel a bit duped, the first time I bought and this time I bought the taste difference is too big to buy the need to be cautious, ask customer service also did not say to the point
I guess it's okay, I'll have to rely on myself in the future, thanks to customer service.
One item, one code, scan the code for genuine. I took it for the first time today, try it for a month and repurchase if it works.
The genuine product, I used to see the advertisements on TV, but now it has arrived, I don't know if it works or not, I hope it works.
The shop is very fast, the service attitude is very good, should be genuine, a bit of neurasthenia, can not sleep at night in the morning can not get up the kind of improvement now sleep than before, in the morning do not feel very sleepy.
Very nice Good price Exceptional prompt delivery
The outer packaging was all open when I received the boiled East An Shen and donkey gum blood granules, it was the courier boy into a new seal, opened it to see what was inside was not bad so I did not reject it, as to how the quality of things do not know, because I just ate. I hope there is more fruit to eat and then write a follow-up comment
Insomnia from playing with my phone! When I close my eyes, I start to think about things! At least it helps to have thoughts of sleep!
The effect is good, I had some insomnia some time ago, after I took the An Shen Nourishing Brain Liquid, I slept much better at night, basically no more insomnia.
I woke up in the middle of the night, tossed and turned and couldn't sleep, so I started looking for a solution and finally bought a course of treatment. I hope it will improve, it was too painful to try to sleep.
The first time I tried this, I didn't feel much effect, I didn't fall asleep immediately, maybe it takes a long time to adjust.
I have bought this product many times and it does work very well.
"Logistics really rubbish, collection point courier is really drunk, take the express, directly from the up and down drag, take the foot kick. Complaint courier really rubbish, "
I think it's okay, but I don't know how well it works
 It's been a year since I felt anything, and I'm losing the calming effect. Is it because of higher resistance, or is it because the quality of the product has changed?
I relied on this during my exams and slept very well
There is an event at a very cheap price, so I hope it works and I can sleep well.
I have received the goods, they are very good, thank you!
"I had insomnia for a year, but I immediately slept faster and had better sleep quality than Chinese medicine. I suspect that the Chinese doctor is deliberately delaying the condition and then prescribing the medicine to make money. The first time I bought 40 of them, I was able to get a good half of my insomnia, after a year of insomnia, but I was able to get better with one box of medicine.
Fast logistics, enthusiastic service, the object matches the description
The product is good, but it's a pain in the ass not to have a straw.
The courier company is not helpful and the packaging is badly damaged ......
",I feel that the effect is not so good, a course of treatment or this "
Ongoing replenishment in progress ~ the improvement in sleep is obvious.
It's not bad, it's good to go to sleep! I couldn't sleep straight away before
Very swimmable, great improvement within a week of taking it, before I didn't sleep until dawn, now after two weeks I am now sleeping and waking up on time every day
I hope it will work in the future.
It really has improved, sometimes busy in the middle of the day and no headache in the afternoon without sleep.
Effectiveness, not yet felt, a little better sleep like
"Several bottles were sent to me broken and repeatedly amended when negotiating compensation, a pain in the ***,"
"No separate instructions, otherwise not visible, "
It's a bit hard, and I don't really feel it, probably because I'm young.
I don't know if it's any good. I have severe insomnia, and it's not working.
This shopping, the most ideal shopping, merchants Fast, logistics is also fast, ordered last night, today at noon to get the goods. It took less than 20 hours from order to receipt. What a great deal!
The logistics are fast. The description matches. Strictly One month after the full course of treatment and then review, if it works and then repurchase, if it does not work do not blame me honestly oh!
No response at all, insomnia as usual
I have taken a course of treatment and this is my second purchase
I bought it in the hope that the poor sleep at night would be improved.
IQ tax . It's not effective, so stay away from the good reviews.
I bought it for my parents, they always say they can't sleep well lately, so I hope it works.
Habitually positive (o^^o)! 20 sticks are old date, barely acceptable!
Yesterday's order arrived this afternoon for the merchant, courier praise.
The quality of the product and the service of the merchant are relatively satisfactory, the courier company service is too poor, telephone communication also ignored.
It doesn't help at all, the insomnia is still there, even worse than before
Please be careful, the medicine is sent back in two packages, one is 40 sticks and one is 10 sticks, the 10 sticks is the same as the one I bought from the pharmacy, the taste is also the same, the 40 sticks and the 10 sticks taste different, the colour of the bottle cap is also a little different, I personally feel there is a problem
It does work, I guess from the next day onwards, I get a little sleepy at night and sleep soundly
It's cheaper than the drugstore, try it, it might work...
"The stuff is quite good and I would buy it back again. The only thing I don't like is that the delivery has been opened, two big holes to reach right in, luckily there are no small things inside, otherwise it would be gone for sure. , "
don't remember not meeting good good you hit great great great
Syrup tastes sweet and pungent, just don't know the effect yet, bought for study headache
"TMC courier service can't use poor reviews It's simply cheating! , "
Good stuff. I don't know if it's a psychological effect, but it feels quite effective anyway
For all of you insomniacs out there, does the Anzhi Brain Solution really work? I'm still one of those people who can't even take melatonin.
No problem with the medicine, the logistics are rubbish! China Communication rubbish
A few bottles were broken and the packaging was soaked. Said it was a dollar for compensation.
First time I bought this medicine online, not sure if it's genuine, so I'll give it a try!
 It's been a week now and I personally feel fine, suffice it to say that internal causes do not change external causes
I was sent 10 sticks less, only one big box and one small box of 50 sticks in total, however I bought 60 sticks
I received the item, the logistics is very fast, the effect is good, I took it last night and saw a smile immediately.
It is dated April this year and has a shelf life of three years.
Varies from person to person, some people have an effect, some don't
I've been eating for a few days, I think it's working, I don't know if it's a relationship between the heart and the mind.
" ,big pharmacy customer service will only say wait, meet after-sales problem urgent **, two days can give you a five minutes to give the result is very good good speechless "
I bought it for the second time, I am under stress at work, which makes it difficult to sleep at night, no sound and no light at night, together with date palm powder, I feel it has an effect
I have received the medicine and it seems to be working a bit, let's see, hopefully it will be better.
I just want to ask, I'm in Chengdu, from Chongqing , you go to Guangzhou to run a round what is the point? I can't think of any point other than delaying my receipt and getting a bad review.
The drug that fuels dreams. Had a bit of a placebo effect.
I feel that it is quite useful. I was having trouble sleeping before, and when I closed my eyes, it was like a movie in my head. It's much better since I took it.
I don't know if it really works, but together with melatonin, I can fall asleep anyway, so there's no harm in it.
For some reason, it doesn't feel calming, it doesn't tonic the brain, it doesn't help at all.  I wanted to return it, but couldn't.
The delivery started on the 4th and was only delivered to me on the afternoon of the 7th. China Express is the most rubbish.
"Buying for the third time. Always working late. Can't sleep,"
",Dad said this is better for sleeping, I bought it at the drugstore before, and saw that there is an event, so I stocked up, as a regular health care "
I think it's okay, I don't think it's effective, it's a relief
I had a bad night's sleep and a headache, so I'll review it later.
I've been taking it for a few days, but I don't know if it's working now. I hope it will work well after a course of treatment.
" ,It didn't work, I was sleeping well and took it once for insomnia."
The packaging is sturdy and the logistics is fast. Not used yet don't know the exact effect, if good will continue to buy.
I bought it, took a box of it, it made my eyes hurt, I stopped taking it immediately, the next day my eyes didn't hurt, I don't know what happened
Big brand, trustworthy, looking forward to the effect before buying!
Use this for lack of qi and blood, and also for poor sleep and energy, it's quite good.
"Not good, I had a serious fire, sore throat, headache and other symptoms after I took it. The next day the symptoms were worse and I felt uncomfortable, and I couldn't return the product."
I've been taking a lot of these pills for insomnia, but they don't work.
This time I bought a lighter taste than the last one, I don't know why
I think it's genuine, but I don't know what's going on. The first day it was a female ghost with a lot of hair and the second day it was a little grey rat burrowing under the covers, waking up in the middle of the night scared.
I took it for half a month for a headache and I did feel better.
",not good, husband got dizzy, don't know why"
The logistics service is particularly poor no pickup code please help to check, there has been no reply, the
Good, dad always has dreams, more expensive to buy in pharmacies
", for a period of time, my wife said it has an effect, now almost eleven o'clock at night will be sleepy, want to sleep, the original twelve o'clock also sleepy, just close the eyes can not sleep, good, wait for the end also back in the buy."
It's working, I guess, I'm sleeping better, it just doesn't taste very good!
It's not bad. It's been in the After this, you sleep well at night and get a lot of sleep. I don't know if there are sleeping pills in this stuff, I can't sleep. 
"It's very effective, I don't sleep well, I wake up easily at night, I feel dizzy when I wake up in the morning, I feel like I've been up all night and my head is not clear... I've been using it for a while, it really improves my sleep, and my head doesn't hurt when I wake up the next day, it's very effective,"
The goods received, the second purchase, a few dozen cheaper than the second, not yet opened, but I hope the effect is still the same as before
The wrapping paper is very good, the first time I saw such a large box 40 sticks packed, the taste and the previous did not change ... packaging looks a little different from the hospital, probably three or four years changed the way it ......
"Something to do with the activity to buy, and drugstore to buy a comparison of a ha, is indeed authentic, is the logistics do not want to spit, said the 4th to, the results of the 14th to, call to the dispatcher does not answer the phone, simply do not want to send China Tong Express. , "
A very large box, bought for my family, hope it will have some effect on insomnia
The taste is quite good, the sleep is relatively light a little sound to wake up, waiting to improve sleep.
I have been using it for a week and the effect is not very obvious, so I guess I have to continue for a while to see the effect. If it is good, I will review it later.
The package I received looked like this, and when I opened it, it looked like this. There was nothing wrong with the item except that one was broken and spilled all over the place.
This is my second purchase, I haven't used it yet, the quality should be the same as the first one I bought.
Bought a course of treatment, halfway through, no effect
"I don't feel any effect after using it, I feel like I've been charged an IQ tax,"
I received the goods on 9.30 and a few were broken. Contacted N many times, never resolved. Every time you ask customer service, a bunch of robotic responses pop up. I'm a long time customer, Taobao shopping is not once or twice. I've never given a bad review to a merchant, and this one is simply devastating to deal with. Since the merchant does not care about bad reviews, then we will normally defend the rights of consumers!
I didn't get the goods until two days after it was signed for, the merchant asked to find the logistics, the logistics asked to wait for the news, and finally I don't know where to find it
I hope this helps as the quality of sleep is not very good.
I thought I had lost the straw at the end of the bottle, but it turned out that one straw was missing every time when I bought three boxes.
I don't want to give a star, write the next day to Chongqing, the results from Guangdong, bought on the 7th more than zero, the ninth only to arrive, said to do not, ask customer service also ignored
It's okay, at least it's a comfort to the heart, and not expensive, nutritional supplement
I just took one and my heart beat faster immediately, and so did my melatonin, which was torture.
I go I go I go ！！！！！ I don't see the calming effect, but my chin acne is gone ！！！！！ Bull, Bull, Bull!!! Must praise
 I don't know if it was the drugs or the mood, but I actually slept better
The delivery was very poor, the box of the express outer packaging was deformed, the small bottles inside were misplaced, not broken are lucky, too outrageous this express
I bought it for my mother, I feel it is effective, the price is the same as drugstore
My child is a poor sleeper, so I bought one for naptime and bedtime, hoping it would make a difference.
"Roger, I didn't find a verification code for this one, so I don't know how to verify the authenticity. , "
"Luckily the medicine was not damaged. The courier was too violent. , "
"It's not the same as the ones prescribed in the hospital, it's sugar water. The bottle feels so fake,"
I'll be honest, this stuff, for me basically ineffective, this is my personal honest evaluation, do not like to spray!
It feels different from the previous taste, the effect is not obvious maybe it varies from person to person.
 I've had it for a week, no effect at all, I can't sleep well or I can't sleep well! I don't even know where the good reviews come from, it tastes bad and wastes my money!
"Why do I feel like I can't sleep one night, it tastes so strong,"
 It's been a few days and it seems to be working? I'm sleeping better.
I don't know how it is yet, I've been using it for a week and I don't feel the effect
 I've had it for a few days now, no effect yet, check it out
I feel a little effect after taking it, I don't know if it is a psychological effect, insomnia is too painful
"The packaging was terrible. It felt like a rubbish bin when I received it. The courier didn't even call. It was left directly at the door, "
"I've had less than one box, and I've been getting headaches all day, so I've stopped taking it."
Bought for a month to try, not yet , don't know if it works
My mother doesn't sleep well, I don't know if it will work, so I bought it for her.
I bought so many at once, where can I finish immediately, really speechless
 It's been over a week now and to be honest the money for nothing has done me no good at all!
I bought it for my mother, she doesn't sleep well and I hope it will improve.
I started taking it today, but I'm not sure if it's good or bad yet, so I'll wait until I've finished a course of treatment and have an effect before making a follow-up comment.
" It's been ten days, but no effect at all, "
Feel like you're not sleeping well after taking it? Sometimes I wake up in the middle of the night
" ,poor customer service response is not timely, and a few days always red and swollen eyes after the section stopped "
I've been taking it for a few days and haven't felt anything yet, so I'll see in a while.
"I hope it works and doesn't fool the general public,"
It didn't work, but I couldn't sleep any more, I didn't sleep for a long time before, but now I can't sleep at night.
It works well, I fell asleep within a few minutes after taking it before bed, and it's already the second time I bought it again!
I sleep much better after taking this, it should be genuine. Take your time and you'll be fine
It has good effects and is good for the body when taken for a long time
Very good, great, try it if you have poor sleep quality, and no side effects
The stuff is still pretty good, the effect should be good, after all, is a big brand
Personally, I think it works well, I just take it every now and then, not the whole thing every day. No nightmares either. Together with the regulation of mood, the adjustment of sleep time, used to assist in adjusting sleep, not bad.
"The best kind of state in life is to read a book when you should, to play to your heart's content when you should, to admire the good people you see, to not despise those who are down and out, to have your own little life and little interests, to not have to think about changing the world, to try to live your own life. , "
It seems to be working, so if it works well, I will buy it again.
"Works well, fell asleep within half an hour or so after taking it, "
I received the stuff quickly, I haven't eaten it yet, it should work well
"Melatonin has been received, very happy with the purchase, great review! , "
The results are really good. The measured sleep effect is quite an improvement. Slightly better mental health.
I bought it for my child, who is not a good sleeper, so I hope it will help to improve
The product is really good value for money, but the results need to be reviewed after use
It works well, but you can't take more than that, you can become dependent
It is quite effective, I want to sleep after taking it for about half an hour
Purchased every month, quick delivery, quality is possible, more convenient than going to a physical shop and not having to carry it back yourself. Price needs to be calculated and calculated. Looking forward to more items to come, too lazy to even put up a picture ...... Please see the picture ...... Is it laziness or for points?
"This melatonin works quite well and the next day it's very refreshing,"
My husband and I both have low sleep quality levels and I feel that taking it for a few days has had an effect
Purchased with my girlfriend and she loves it! Works well too~
Works very well, this is the fourth bottle. Works very well
Very good, every night to eat a piece can improve sleep to go to bed earlier, stay up late to stay up are used to, adjust the biological clock is very good to make recommended
I just received the goods and couldn't wait to open it and try it out, it works really well,,.
I think it's working! I don't take it everyday for fear of dependency in the future
The effect is really good, I feel that the quality of deep sleep has improved at once, and I can finally sleep well.
"I took one tablet yesterday, I feel the effect is okay, I used to have difficulty in falling asleep and wake up easily in the middle, after taking it I slept very peacefully. , "
",Second time back for a larger bottle... still feels like it's working for me"
Not as effective as the colour bottle I bought before
I have been a regular customer and have trusted this brand since I started taking Anti-Melanin.
It is very good to use after taking it to sleep a lot better
This is something that needs to be eaten over a long period of time before an assessment can be made
" ,nice, works better than other brands."
It works well, no side effects felt so far, couldn't sleep during that time, now I am sleepy at 10:30am on time after taking this
The price was reduced before I received the goods and no refund of the price difference.
Great value for money, buy one get one free!
I received the baby! I've been taking it for a few days and it's working well!
Male compatriots still do not eat, eat too much will affect sexual function!
Good packaging, fast logistics, just use, observe the effect, follow up again
I took one capsule yesterday, I usually sleep at 3.4am, but yesterday I was very sleepy at 1am, it's working!
I've bought it twice, it's good I've had insomnia for a long time. I can't sleep with anxiety, and this really works, I can really sleep, it's cheaper than the physical shop, the drugstore sells a bottle of more than 100 60 tablets, exactly the same.
"It doesn't help at all, it's a waste of money. , "
Regular purchases, a little cheaper than the flagship shop, big pharmacies really yyds.
"Just got it and took three pills, didn't feel like it helped, average I guess. Still had insomnia till dawn...,"
Taken for two days, it works well and the length and quality of sleep has improved.
The effect was remarkable, but I felt quite thirsty, so I used it for 3 days and felt fine, and I stopped taking it after my biological clock had been adjusted, so it's better to take it less often.
The delivery was fast, the code was verified the authenticity, the health care products are very authentic, double 11 shop also gave two bottles of 30 tablets each (12g content per tablet) gifts, are new products produced only on September 20, value for money, praise!
"Recently I couldn't sleep at night and didn't want to take sleeping pills, so I tried melatonin. , "
Recommended by my aunt, bought for my mother, not sure about the details
",It didn't help at all, the one I picked up at the pharmacy at the back did, "
I feel sleepy after taking it for about half an hour, but I can't talk about deep sleep, but it helps a lot to feel sleepy. I feel slightly dizzy when I wake up and slightly nauseous when I brush my teeth, but it may be an individual difference after taking the medicine. It's cheap and it helps me sleep, which is the best thing I can do.
"I've been eating melatonin for more than two years, and this time I saw this milk-flavored one. I think to buy to try before I have not seen this flavor, and then eat a grain of sleep at night, and then eat two grains or sleep, eat so long first encounter this problem, contact the seller said unsealed not to return. It is quite speechless, we do not buy this milk flavor is truly useless, the circle of money things. The customer service attitude is also bad, will not buy this again, "
"Recommended by a friend! ,great, take one and pass out"
Very good! Activity to buy, eat about half an hour to sleep, sent three bottles, a large and two small, good reviews
Why am I still having insomnia after taking it to no avail?
The quality is good, quite good, friends are saying good, customer service logistics are not to say, the key is very high cost performance, very satisfied, need to be able to start. After the offer and used the subsidy, only to spend more than 30 fast, the subsidy tool is really good
The quality of the goods is very good genuine eat great results without side effects praise
The effect is not bad, I do feel a little better sleep quality after taking it
This melatonin is often bought, it is very good and useful for regulating sleep.
Second purchase, pro-tested to promote drowsiness and improve sleep quality
I have not tried it yet, my boyfriend tried it, his sleep did become more, the first sleep more than 10 hours still sleepy, I do not know what is the case, and then not so serious, sleep will indeed be a little more than before, but still will dream, other not much feeling, double 11 with SMS coupons to buy, very cheap, wait for me to use after the follow-up comments ~
The item was received. The packaging is quite careful, strict, no damage, courier service is very good, delivery, probably also a regular customer (snicker). The quality of the stuff is not bad, basically the same as the seller's description, very satisfied. It fits, I really like it, it basically meets expectations, it's fast, and the after-sales service is in place, so I'll buy it back.
It's more affordable than the ones in pharmacies and comes with a free gift.
I bought it for my mother, it's more secure to buy it from a big brand pharmacy.
I've been taking it for three nights now and the effect of one capsule is just right for me, I feel very good
I bought it on the 11th of February, it's very good and fast, I hope more Halo activities, give more discount.
The effect is quite good, about 20 minutes after taking the pill, then turn off the light and lie down for 10 minutes and close your eyes, feel asleep in 5 minutes, the whole person is sunk into the bed feeling heavy, usually go to bed at 12:45 pm, yesterday night 11:40 pm, great, continue to adjust later
"Don't buy it, it's rubbish. You can't sleep well after taking it and there is dependency...,"
Bought for my mother, she said it was the same as the drugstore
Repeat purchase, bought for my mother-in-law, said she sleeps better with it.
I bought it in the shop and it works, I bought it on the 11th day of the double, stocking up
I bought it for the elderly, she said she sleeps well at night after taking it
Great sleep aid and a vial of 30 tablets
It's really effective, but you can't take it continuously, I feel that the quality of life has been improved after a good sleep
I have received it, my daughter says she gets sleepy easily after taking it and sleeps well at night.
The price is very good for the event. I have been taking this for a long time and it works well.
Has a hypnotic effect and side effects. You need to use it wisely yourself
Tried it once and it worked well, fell asleep quickly and the quality of sleep improved.
Trustworthy brand, not used, said to be effective
Second purchase, much cheaper on the double price.
 It's very fast and the price is good for the event.
Ordered in the early hours of the morning of the 11th and received the goods in the afternoon of the 11th. Good deal for 2 copies at a great price
Repurchase, works for me, bought some more at a good price on the 11th
Repurchase, works quite well and effectively for me!!! Take half an hour before bedtime
It didn't work took it twice took it once for a cold once for some reason
You will definitely fall asleep within an hour after taking it.
Feeling sleepy after eating for about an hour, not bad
" ,half a tablet and you'll be asleep in half an hour, highly recommended!"
The baby is genuine and has been repurchased many times, this time there was a small error in the middle, but customer service has been very patient reply, and help to solve the problem, service is very thoughtful, give a big praise! Need melatonin can be purchased with confidence.
There is a certain role to promote sleep faster, is the poor courier service recommended to change a courier
Genuine, I don't sleep very well! That's why I always take this
BY-HEALTH products are safe and secure to use. Good review.
I heard people say it works well, so I bought it on a trial basis and will review it after use.
I bought it for my mother, I don't know how it will work yet, but I trust BY-HEALTH's brand.
Good attitude and fast. Take one tablet when you can't sleep, it can effectively fall asleep
Second time I bought it, now I have to rely on it to fall asleep
"Poor quality of sleep. Friend recommended melatonin. First time . Not too bad. Woke up with a good night's sleep. , "
It works well and gives a lot away, the logistics are fast, the result is satisfactory and you sleep better.
The baby is very good, the shop service is better, continue to pay attention, thanks
What the heck, it doesn't work at all, it kind of does, more insomnia
It's been a few days since I took it and I'm sleeping better than before.
I take one capsule half an hour before bedtime and it does work. I also feel sleepy afterwards and don't feel very tired when I wake up
"I don't think it's a good idea to buy them, don't pay the IQ tax. I take two pills a day and I don't sleep at all, "
I don't feel sleepy after eating it, but my eyelids are particularly heavy and my brain is wide awake
I've been using this product for several years, and I take one tablet every night to improve my sleep and go to bed earlier.
I've been using it for a few days now, but I don't feel it works very well, sometimes I can fall asleep quickly, sometimes it still takes a long time.
"Took half a pill and slept a lot! But a little nauseous the next morning. Don't dare to take a whole one. , "
The logistics is fast, I received it the next day after I placed the order, I have been eating it for a week, I feel similar to the original, I still wake up two or three times at night. I will continue. I'll be back in a month for a follow-up review.
Recommended by others Why are you taking it?
I've been using it a lot and it's really good for reducing colour shifts and for insomnia.
Double 11 purchase of goods, the overall price is still relatively favorable, received the goods, the first time to unpack, feel the quality is still relatively good, and the seller's description is still consistent, the speed is more Overall this time is very satisfied with a shopping.
",Useless, insomnia is worse. Buyer think twice."
It's not effective, so if you have insomnia, you should seek medical advice.
I don't know if it's a psychological effect, but I've been sleeping a lot more these days.
It's very bad, it doesn't work at all, but I couldn't sleep after staying up until 3:00.
Took one last night. It worked a bit. Really easy to get sleepy. It just takes a while to really fall asleep, good experience
",I've been taking it for half a month, but it doesn't seem to be working,"
Pretty good, busy work to help sleep to take, the effect is okay
I just received it yesterday and tried it, I don't know if it's stressful, poor sleep quality every day, I can't sleep at night, I often stay up until midnight, I tried it yesterday, half an hour or so, I got sleepy, it's still very obvious, I bought the milk flavor, like yogurt flavor is quite delicious.
Ate also did not sleep very quickly is also stay up until dawn, and is not very useful, there is also a gift is not, originally was not aware of a gift, is on line to confirm receipt before knowing that there is a gift what vitamin tablets. Customer service is not very solved, said there is distribution, the problem is that I did not receive ah, a sentence has distribution finished 。。。。 I do not care about the gift either, such an attitude of handling, no! A few hundred years no bad reviews ever.
"Good, good, fast, buy a large send a small, very good value, try tonight to have no effect, recently insomnia, hope to eat the medicine can have a better, last night to take a pill, a sleep to dawn, powerful, like"
It doesn't feel as effective as that, but chewing it directly without water reduces the risk of getting up at night
Took one and felt ha-ha-ha 15 minutes later. But still dreaming in my sleep
I have to work shifts due to work, so I take one capsule half an hour after I go to bed and it helps.
I've been eating for two days and it's working well, I'm sleeping better than before. People who have poor sleep can try it.
I have returned many times, every time I buy from this shop, the quality is very good and the price is affordable, worth buying.
My mother-in-law brought it back yesterday, should be good, regular manufacturers can be trusted! Great value for money!
The baby received, the packaging is intact without damage, was planted by others, after the trial will work well, will follow up the review, currently recommended to buy
I bought it for my mother and it is very effective, very good
I hope you believe that I do not prevent you from buying a bottle first to try, the logistics is also very fast.
" ,I bought two bottles both of which had been opened. Only a few capsules left inside. Customer service does not reply again. Don't know what's going on either. , "
Left this activity to buy, very cuisine ah, the effect is also good, praise. Sleepy again. Sleepy again.
Very useful, I fell asleep after taking it for almost half an hour
The nth time I bought it, it works well, 5 stars.
The pharmacy recommended it, so I bought a three-month supply to try it out and hope it works.
I was able to grab a complimentary bottle by placing an order at zero. The customer service hl274 patiently explained to me, really warm hearted, after your home to buy.
"Tried for two days with no effect at all, not good,"
Superbly praised for the authenticity of the medicines from the big pharmacy!
My mother-in-law says it works like a sleeping pill and she wants to sleep immediately after taking it
I've used other brands that work well, try Townsend.
Repurchase for quicker and more restful sleep, half a tablet is enough
I bought it for my family, I don't know how it works, but I'll give it a good review first and follow up
Purchased for the elderly, insomnia for many years, hope it works Logistics super fast, kudos
I just took a tablet and I'm already sleepy.
I took one capsule yesterday and fell asleep at 12:00 pm. I usually don't get sleepy until after 3:00 pm. I hope there is no dependency and it will work for a long time.
The quantity is quite high, the sleep aid feels really good and the quality of sleep in the middle of the night has improved.
"Legend has it that melatonin can improve the quality of sleep when taken, so I bought it to try. , "
Fair price, fast, always buy medicines from this one now. Melatonin equals less than a dollar a pop. Get on the photos to prove it.
It works, I can sleep after taking it, I used to fall asleep at 1:30 in the morning, but now I fall asleep at around 12:00.
" ,After using it for a while, what I can say is that it does not help at all. When I want to sleep, I can fall asleep naturally. When I can't sleep, the food doesn't help! I'm not sure what I'm talking about."
It feels like a psychological comfort to eat, not really useful.
Menopause, insomnia painful to the point of almost depression, works well!
"I've been buying melatonin from Thomson, it's working quite well and the quality of sleep has improved a lot compared to before. , "
I bought one bottle and got two smaller ones for free. 120 tablets in total, looking forward to the results.
You feel uncomfortable, drowsy all day and have a psychological dependency. This dose is too high and is not recommended for long term consumption. It is best to go to a regular hospital for a check-up before making a decision, and it is only reasonable to take the dose prescribed by the doctor. In short, this dose is too high and feels more uncomfortable than the side effects produced by sleeping pills. When I take it continuously, I feel that my metabolism is not clean during the day, I am sleepy, my physical performance has decreased and my strength is slow to recover.
Personally, I don't feel it's effective, probably because of insomnia
Works well, one capsule half an hour before bedtime and I drift off to sleep afterwards. Checking the literature, this is useful in adjusting the biological clock and is mainly used in Europe for people over 55 years old with sleep disorders. This is a 7mg size and it is recommended to split it into two tablets and take half, otherwise you will get a headache.
The complimentary use period is not long, mother are not good to eat, personally feel sleep is okay, is not the quality of sleep can also take ah.
Bought this many times mum has been taking it! It works fine! I don't want to take any pictures!
" ,it's so good, I eat it and my sleep comes immediately and I don't miss my trip the next day"
I've always had trouble sleeping and this melatonin really works. I take it half an hour before I go to bed and fall asleep quickly.
"Extremely poor shopping experience, customer service attitude straight away said refund! Not even a package, say a little can't say, just say return 。。。。。 At the very least, there should always be instructions! After all, it is consumer rights!!! , "
The two bottles I received are both very freshly dated and the complimentary items are also perfectly dated ~ very satisfied ~ although they did not arrive on the agreed date shown on the purchase page, seeing the date made it worth it to be a day late hahaha. I'll follow up on the results later
"Bought for my grandfather who sleeps around the clock and doesn't feel it's working at the moment,"
I can sleep very quickly after taking it, but I wake up in the middle of the night and my boyfriend says I talk in my sleep at night after taking it a few times! I don't usually talk in my sleep, but now I'm afraid to take them... I'm afraid I'll sleepwalk at night if I take too many.
"I took one last night and fell asleep quickly, but I still keep waking up... I don't know if I can take this for a long time,"
"The more I take it, the more mental I get... my mum took it and it didn't work at all... I threw up..."
Overall it works, but you can't eat and then play on your phone, you have to close your eyes and get ready for sleep immediately.
It is very good. After taking it, my sleep has improved significantly and I will continue to use it in the future.
Rubbish merchant, pure fake, don't fall for it!
" ,，，，61000，，，！ , "
" ,good packaging, fast logistics, affordable price, much cheaper than the supermarket "
" ,The product did not work and I suspected that I had bought a fake product."
", ate his family's medicine, I itself is a little back pain, the result of eating a period of time, it **, many times to contact the seller, always with a variety of excuses to stall, what overtime, what ate, unpacked can not be returned. In short, the seller's products have problems. , "
" ,finished it, didn't work seems to have been cheated"
"I'm not sure if I'm going to be able to get a good deal on this. , "
" ,it's not bad to eat, it's just intermittent, it feels good, but it's just a bit unaffordable"
",We should not buy it, it is fake, after eating it, insomnia, fire, ask customer service also ignore you,, "
" ,something is still good, but I am November 1 to 3 order, also asked the customer service is already double 11 price, also clearly remember then the page has said 1 to 3 price can not be higher than the day of 11, the results of the day of 11 cheaper 170."
"The main reason for this is that I wanted to take a course of medication to make up for the lack of results and the inability to get an erection, and I asked the shopkeeper who told me directly that it was not an aphrodisiac and that the medication was not suitable for you.
" ,I feel that I have eaten, kidney problems, now hospitalized, the doctor asked me if I took kidney health products, are afraid to say "
"I feel that it is not useful and expensive. I'm not as good as the Jilin Yizheng brand of Men's Capsules that I used to buy in a physical shop pharmacy."
" ,it still works, I feel fine after taking it for a while, no side effects, no more back pain."
" ,It's okay! It's just a bit expensive, a little more discount would be nice!!!"
" ,just received it today, it's genuine, saw the electric toothbrush "
",I'm about to finish a course and a half and it's not working."
" ,I bought it and ate it with no effect! I feel like I'm on fire after taking it! Difficult to poop!"
",Not very effective, advise to consider carefully, "
",No effect at all, no different from useless, last time I bought the bottle. (I personally feel that the bottle is not as effective as the tablets)"
" ,Don't buy it or you'll be texted a sales pitch every day!"
" ,who buy who fall for, buy goods easy, return difficult, who want to sell with me, I send free send, believe these, really not as good as soaking goji berry water, more than seven hundred to buy things. Return half, less than 150 pieces to take the gift to bundle after-sales, "
", is it fake, I've taken almost two bottles but it didn't work at all, it's also three effects in one, eating and not eating are the same ah, can I return the remaining two bottles?"
" ,It's so bad, it doesn't work at all. And no returns "
", online to give good reviews are the benefits of cashback, five or six hundred have spent still care about your little cashback red packet! The next time I will not buy it anyway, money is a small thing, the body eat bad problems will be big!"
" ,the effect is not obvious, the medicine should be bought in a physical shop"
"I also bought three bottles and ate them for more than two months, and they said they would treat frequent night urination, but I ate them and urinated more at night. It is really exaggerated publicity, advertising costs are borne by consumers "
",serious suspicion is fake, who can explain to me the bottle inside the hair is a what the hell thing, double 12 bought 4 boxes, eat two boxes, this is the second box, before the top of the tinfoil cover I dug a hole, not all open, almost finished eating when found the bottom of the bottle there is a hair, the tinfoil tore off all, pour out the medicine inside, is the photo inside the East East stick to the bottom of the bottle "
" ,I have finished two boxes and have one more to go. I am much better in all aspects, not as sleepy as before, and my sleep is very high"
",I've been using it for a while now and it's working well. I'll buy it again afterwards:,"
",I have used a bottle of this product for more than a year, but it has no effect, exaggerated, no relief from tinnitus, don't be fooled, "
" ,have been using it for more than a month, four or five o'clock every day hard as iron, like back to twenty years old, good good good."
" ,after using no effect and the physical shop kidney tablets are not the same "

"The first thing they did was to send me a message saying that I could buy a bottle at the current discounted rate and then reduce it by 109, and before I placed the order to buy it, I also said yes to customer service, but now months have passed and not only is there no refund, but it's useless to find customer service. ￼ And strongly condemn these ** merchant fraud. ￼"
"The packaging is simple and does not match the genuine article, the quality is faulty and I strongly request a refund and return. , "
The packaging is beautiful under the effort to give a good gift, as for the effectiveness of the medicine should be good, anyway, Yin and Yang double tonic save me to confirm their own state
The packaging is a mess. I'll comment on the results after I've used it.
"The packaging has been opened, the outer packaging is not confidential at all, second purchase, I hope the packaging will be changed. , "
Baby received, logistics is very fast, more satisfied, praise, recommended
I received the baby and it works very well, this is my 2nd time buying it.
I received the baby and have been taking it for 10 days or so and the results are absolutely fine.
The baby was received, the express is very fast. The company's products are also worth buying, and have been bought before, with good results.
"Baby received, so good value, great offer and free gifts,, "
Baby received is genuine, just received because the packaging and our side of the sale is not the same, a little misunderstanding, ask customer service, customer service to my satisfaction, must praise
"Once the baby arrived, it looked like the real thing and I haven't used it yet,"
The baby is as described, use it for a while first, then come back for a follow-up review.
"Cheaper than brick and mortar shops, but the packaging is different, will follow up on the results later, "
"I don't know how other people took it, but I took it anyway. I can't take the Six Flavoured Dihuang Pills, the more I take them, the weaker I get, can I choose my own complimentary products in the future,"
Good, the product is as described in the pictures, and the seller packed securely and quickly, worth buying.
Nice, it comes in this small bag, very easy to carry, one bag at a time
Not bad. I've been taking it for over a month and haven't seen much effect yet.
It seems to be the right medicine, the effect is obvious only on the third day, should I reduce the dosage? I've been taking the Xuanju Capsules and the Three Whips Capsules prescribed by the doctor for four months, but they haven't worked.
I don't know if it's my personal constitution I feel like no supplements work for me.
I don't know why the courier has to look at what items are being bought. So speechless
I don't know if it works, I won't know until I take it
"I don't know if it's real or not the result of scanning the code is as follows Ask customer service no one cares, "
"I've only been taking it for four days and I feel it's working, I suggest you don't buy it, it's not working, I've already taken three bottles,"
That's about it, I've been taking it for 2 days and I don't feel anything at the moment.
"Poor review!!! Used for a few days before commenting, not much use, cheated by the ad!!! , "
Poor review, it's fine if I don't eat it, but my back hurts even more afterwards. These merchants are so black-hearted
"Poor review. The efficacy is far worse than that of the pharmacy. I recommend buying from a pharmacy. ,black-hearted merchant. You should not buy it. The kidney tablets are completely ineffective. Go to the pharmacy to buy, "
The product is good or not know, the service is extremely poor, a broken gift has a problem, from August 13 to August 37 are not resolved, each time said in the feedback, speechless, send there up can not send, but also sent a false courier single number for deception.
The product is fine, the problem is the price, an active cycle of prices fluctuate, we must be sure to see clearly before buying, if the price changes immediately screenshot, let customer service refund the difference!
The product was well packaged inside, the outer packaging was messed up everywhere in transit
The product is genuine and it would be nice to have it close by.
I took advantage of the double 11 stock, we all know the quality of the product
The promise of next day delivery, the good guys ended up waiting for three or four days, compensation 10 yuan, what is the use of this promise? I haven't received anything yet, so I'll give a bad review first
I'm on my 3rd bottle, I don't feel much effect, it's just the same.
Took it with a burning sensation in the stomach and intestines and have stopped taking it
Took it, no reaction as described by the merchant, try it again.
I have not noticed any effect for the time being after 3 days of taking it, I will see after I finish the bottle.
After taking it for a few days, I sleep better at night, I don't get up anymore, I feel better at work during the day, I don't have a split in my urine, my back doesn't hurt and my legs don't get sore!
"I've been taking it for a few days now and I haven't seen any results yet, it's good,"
"I've been taking it for two months now and I don't know if it's working or not,"
I've been taking it for two days and feel much better, I'll keep taking it and look forward to the results.
"Took it for two days and no more back pain! It's amazing!!! , "
"Took it with no effect, not as good as the last one I bought, "
"I've been taking it for 5 or 6 days and I haven't seen any results,"
I've been eating for five or six days now, no effect at all, not the same as the ones I bought in the physical shop
"I've been taking it for over a week and I don't feel a thing. , "
I've been eating for a year and I don't feel anything, I don't know if it's the real thing.
I took a bottle of completely ineffective, the packaging and drugstore is completely different, and also does not give a refund, you can be sure that it is fake, or Huiren Kidney Tablet itself is not effective. Real feelings real experience
I've been taking it for a week, maybe not enough time, nothing has changed for now, I'll review it after a while
"ate this medicine began to diarrhea, to the hospital examination said that this drug caused, and customer service response, transferred to the after-sales response is very slow, and then is always feedback, back and forth, eventually is to let me stop the drug, change other drugs to eat, really funny, when the recommended now diarrhea also let me change their shop other drugs to eat, first eat to see, meaning that it does not work and then change, hey just buy a lesson, the drug or in the physical shop to buy Good, stop if you want to get it! 🙂 , "
The first day was too much for me, and now once a day is a little too much for me, the effect of the medicine is possible.
"No effect after so many days of taking it, is it all a fool's errand,"
"It doesn't help at all after eating, shit, cheating stuff,"
I've been taking it for more than half a year and so far it's not working, so I'm not going to take a few more bottles.
The problem is that the merchant does not care, the drugs are sold without refund or exchange, do not buy, the most failed shopping, who bought who fell for it.
"Do not believe in this medicine, you will lose sleep after eating it, and eat it will have a series of male problems such as loss of libido, real and effective, you can sue me, I can also counter sue your business and manufacturers, "
Remember, this is their active price, don't buy them on a regular basis, you'll get screwed*!
"People should not be fooled must go to the flagship shop to buy, fake. , "
Big brand! Trustworthy! Superb results! Expensive for a reason! Great item! Great brand! Trustworthy! Superb results! Expensive for a reason! Great product!
The second time to buy the effect is worth buying this time to buy a course of fast, eat up and buy again
I bought it for the third time, every time I buy six bottles, I will arrange to take it for one to two weeks if I have a bad sleep, don't eat it three times a day according to the instructions, just take three pills half an hour before meals, once a day in the morning and once in the evening.
"The first time I just buy a box of kidney tablets is, feel pretty good, this time buy not as good as last time, particles than last time a lot smaller, taste not as good as last time, do not know how effective, "
I bought it for the first time and will continue to buy it if it works.
It is the first time I buy so many medicines, I hope it will improve my health condition. I received the stuff, I still feel good, verified it is genuine. The packaging is relatively good. Use it for a while and come back to evaluate it!
First time I've used this and I'm not sure how it will be to try it out and see how it works. Just the customer service is too machine
The shop is a big bully, four or five days to reduce the price of 100 yuan, but only 20 refund. guaranteed price also a variety of reasons, the original seal return it and do not agree. The customer service staff is slow to reply and dragging, very low efficiency. The shop has the right to say what they want.
Good stuff, fast logistics, good value for money, excellent value for money
"The attitude towards customers is to love to buy or not to buy, business is big indeed arrogant, out of the question will be stalled, with a few stored good words to cope with people! There are many things to sell, rubbish, never buy your home again. , "
"Repeat purchase, genuine, cheaper than physical shops, really fast, "
Repeat purchases, genuine product, great price for an event.
Purchased several times, very effective, in a wooden box.
I have bought this sacred treasure tablet for many times, the red cashew shaped tablet with a little herbal fragrance. Feels like it's working a bit. Recommendable.
" Very fast, very good packaging, use it first to see the effect, "
 Very quick, good quality product, toothbrush and bracelet unused!
" Very fast, good service, I will review again after using it to see the results, "
 Very fast and no change for now, will add comments after a while
 Quick, it comes in a bottle, I don't know if it's the same as the boxed ones
The anti-counterfeit mark is genuine and worth buying 
Very good! It's a genuine brand! You can feel good about using it!
Very good, genuine, convenient for old people, satisfied!
Very good, always buy here, cheap and affordable.
"Very satisfied, even better than the official flagship shop, "
"Good service, able to call for guidance on dosage and what to look out for. , "
After taking it for more than 10 days, my back doesn't hurt and my legs don't get sore anymore, I don't get up at night, I don't have dreams and I sleep better!
The pill is being taken and also the shape of the pill is that of a kidney, image. This is unlikely to give quick feedback all at once, you have to take it for a bit longer before you can draw any conclusions!!!
It feels more or less effective, but again, not too obvious!
"I feel fine, I have a reaction to the medication for now, I will buy it later if it helps"
It doesn't feel like it's working. Does it take 10 days to have no effect?
"Feel the medicine fake, no effect, medicine fake, no effect at all"
"I just took it, don't know the effect yet, hope everyone is well,"
"I've just finished a bottle and I don't feel much effect,"
"Just taken it to see how it works before commenting, "
"Just started to eat more effective, but after that, if you feel that the effect is okay, I do not know if a box to eat the effect is not very big, is a little expensive. , "
I have just started taking it for the third day and I have not seen any results yet. However, the customer service was very conscientious and responsible before I bought it, and did not recommend it indiscriminately for the sake of sales. Instead, I was told to buy a bottle to try first after repeated enquiries. The response was also very timely. The service attitude is still very commendable. Of course, I hope it works!
I have just started using it and it feels good, I will come back to comment after using it for a while.
"I just received it and haven't started eating it yet, there's nothing missing inside, but the outer packaging is broken, double 11 has passed, is the logistics still so busy? It's still so violent. , "
I just received the goods, I don't know how it is yet, let's try it out
I just received it and took it, I believe in the big brand, hope it works
It's $80 cheaper after 5 days.
Bought it for my aunt's father, kidney cancer, and said it worked! My aunt said as long as it says it works and that it works well, I'll buy it no matter how expensive it is! The last light, can not have regrets!
To be fair very poor experience, rubbish as hell, pay for your own crime and disgusting.
Purchased several times. Use for effect, need to take it consistently
The smell alone is different from the one I bought at the drugstore. I don't know if it's genuine or not.
It's okay, I feel more energetic after taking it for two days
"I haven't taken it yet. I'll add it, it works and it works well!"
I haven't eaten it yet, I opened it and smelled it, the herbal smell is very strong.
"I haven't eaten it yet, I don't know how it is.
"I haven't taken it yet, I'll follow up if it works,"
No effect shown yet, I'll comment on the whole after taking it
I haven't used it yet, so I don't know how it will work, but I'll give it a good review first.
I haven't used it yet, but from the outer packaging I feel it's okay, I'll follow up after using it, the logistics is very fast, praise.
It's still good stuff, but this campaign is not as strong as the previous year, only a small box of Six Flavoured Pills is given away, last year it was 6 small boxes straight away. But the kidney treasure itself is still very good to use
As usual, it's good to take as a maintenance product at this time of the year, thanks a lot to the specialist at the Grand Pharmacy, I'm really sorry I didn't ask the name of that specialist, thanks a lot!!!
Not yet taken, have scanned the code to verify, the small fan sent by the shop is very practical, also sent a bottle of six flavor Dihuangwan, thanks!
It's okay, it's somewhat effective, it's the individual that counts.
I thought it was Huiren Kidney Pill, but it's actually Liu Wei Di Huang Pill, I didn't see it clearly
Good product, works well, been using it for a while
Great stuff, smells great out of the office haha
I will buy again if it works well after using it
Good, good, good! Cheaper than the physical shop, second purchase. How do you think it is?
I've got a big box of pills coming straight to me and everyone knows I'm ***.
Good review! I haven't used it yet, but I believe that the strength of the pharmacy will not let me down.
Good review! Keep taking it and I believe there will be a significant improvement
Good review, have bought many times, bought in the evening to let the merchant to expedite, did not expect so fast, overnight to send away, too fast! I love it!
It seems to be working, after two days of taking it, I can't move without getting up
Happy cooperation, payment confirmed, please check!
"Very good, and the same as the drugstore, but the price is also affordable, with a good sleep, "
It works very well, but this time there are fewer freebies to go genuine
"Very heavy herbal smell. It does have an effect after taking it, it seems that it is really time to supplement the kidneys. , "
"Hui Ren Ren Bao old brand, used in the first twenty years, very good. It is the courier can not, the courier arrived, and not call, send a message, directly to me in the smart cabinet. I do not generally like to see information, check the goods have been signed for, is no one called, this courier's phone bill is not very expensive, "
The effect of Huiren Kidney Treasure old brand should still be good, just started to eat bad comments on the effect is good, just a little expensive, the businessman made the box beautiful, the box is not cheap it! I have to pay for a box.
Hui Ren Ren Bao Tablets, I have bought them many times, this time I bought three boxes, the merchant gave me an electric toothbrush and Six Flavored Pills. Looking forward to the results
Huiren kidney treasure is really good, taking a few days regardless of positive reviews afraid of misleading social friends, taking half a month after the effect is clearly shown really good!!!
The price is quite affordable and I am satisfied. The effect is to be followed up after eating
The goods are fine, but I don't know what this packaging is because of?
"I received the goods, take it first to see the effect, follow up, "
"I received the goods, the scan code is genuine, looking forward to the efficacy! , "
The goods have been received, the logistics is very fast. I haven't started taking it yet, but I don't know how it will work.
"Genuine goods, conscientious shop, recommendable! , "
The family medicine box is a must-have for commonly used medicines that are not always eaten Clear a batch of expired medicines and come back to fill the stock Checked all are genuine and anti-counterfeit good goods with the latest date Suitable for long-term storage Too happy Some medicines must be stored at low temperature.
"Fake, it doesn't help at all if you eat it! It's not as energizing as when I don't eat it? The company's main business is to provide a wide range of products and services to the public. The previous buy of Huiren, eat two days to have a very good effect, this eat a bottle, no effect at all, fake, a little use no matter"
The packaging is different this year, it looks high end and classy! No need for this actually, these cost concessions are better for customers. Good effect, genuine!
"I just don't understand how two medications taken together plus a gift can be sent in three packages with an address in Chongqing and a location in Guangzhou, I don't know what the operation is,"
I just don't think it's as effective as I thought it would be, but of course it does help, depending on your body.
"The packaging is a bit broken, now the courier are so violent, afraid, "
Unfortunately, before buying asked customer service that some send a bracelet, guard to 0:00 shot, after the price change offer is gone, sad ~ goods can not judge the authenticity, I hope the official shop can have a conscience.
"Customer service.
The customer service is patient and enthusiastic, everything is great and the baby is genuine. Really good value for money
"Fake medicine, not as good as not taking the right one! I've been duped, my friends don't buy this kind of medicine! The medicine is to cure people, but they sell fake medicine to harm people!"
The delivery was fast, I thought it was two boxes and after opening it was three boxes, I was looking forward to the results.
"Rubbish The original is more than 120 This time 168 is too rubbish expensive batch burst, "
"Rubbish! Rubbish! Rubbish! Rubbish! I'm so impressed, the delivery I received was open and the customer service kept delaying to deal with it! I'm so impressed! I asked the customer service is less, customer service said not less but I saw my single is six bottles, really can fool! I do not want to see so be confused? I have waited for three days without giving the result! This is the attitude of this shop! , "
"Garbage stuff, do not hesitate to place an order directly pull black, buy regrets, eat will cause a variety of physical discomfort, but also do not give the treatment program is really rubbish, is really rubbish, have this money is better to buy some ribs tonic"
My husband hasn't taken it yet, so I'll come back for a follow-up review when I've had some results
My husband has been taking it consistently and took advantage of the event to buy it again, it was a good deal. Thank you for the gift from the shop!
Hubby is taking it for the third day, not sure how it is. I will comment again after taking it for a while
The old brand works well, I always had back pain before, but after a few days of using it, my symptoms have improved a lot.
"Luscious, first time buyer, not sure... or, "
Buy it something does not have any effect after-sales service is also particularly poor waited for two hours to reply and then waited for half an hour this is the after-sales service assured to buy know the effect at all
"Bought cheap, shouldn't be genuine! There is no picture of the actual product I received on the internet! Their customer service is so full of bullshit and so full of lies! They don't even respond to your questions, they're head over heels, they're in the dark! Be careful who you buy from! Take a look at the picture below and you will see, "
I bought a lot of good value, and there is a single reduction, too cheap, adhere to take, waist relief a little
The actual price of the product is too high. The key is that the price is also too high too, not *heartedly with others of the same package a comparison this disparity is also too big it. The customer service answer is even more outrageous, saying that their prices are still being adjusted and that they are always concerned? The back of the friends or look at it clearly before buying, do not spend money in vain.
The two boxes of kidney treasure and two boxes of 360 pills of Six Flavored Dihuang Pills were bought as a set, and 150 pills of Six Flavored Dihuang Pills were sent out when the set was full of 500. The result is that two boxes of 360 pills of Liu Wei Di Huang Pills were sent less, and after two days of communication with customer service he pretended not to understand, too angry, everyone pay attention to it!
I bought it for my husband to take to regulate his body, so I think it will work if I keep taking it.
"Bought to tonic the body in advance, the body is tonic and there is no place to use it. , "
I bought two bottles of 126 tablets for just one cycle, and the effect is obvious after one cycle. I have bought and taken them before, and the effect after a single bottle is not as good as taking them on a cycle basis. The pharmacist also advised and reminded me. I like it!
I've bought it many times, my cousin's grandfather has kidney cancer and says it works! Maybe it's a comeback!
Buy a few bottles, first try, feel the body is relatively weak, the construction site commission with more, now to take care of, after all, the body is their own, young people do less physical work, really bad for the body, and also old fast, the medicine is relatively thick, is genuine
"I bought a bottle before I knew that two bottles of a course of treatment, then bought another bottle, ha ha, their own dupes do not blame others, eat did not feel like some people say there are effects have changes. It's not working! , "
Buy a single goods, but divided into 2 copies sent, and one is the China Tong, and one is the Yuan Tong, really do not understand.
"The seller deceives the buyer, the actual quantity sent is not correct, the inner and outer packaging is not the same, everyone is careful to buy. , "
A box full of gifts, love love love, thank you merchant yo! Eat the effect and then buy back ha
After taking this medicine, it did not work at all, so you must buy it with caution!
Take a tonic every winter, men can't help it in middle age, the years!
I got it in such a package that half of the box was cracked, and the customer service was still talking nonsense to me.
So many freebies of no use, should be converted into money off next time.
When a man reaches 3.40, he needs a tonic... for my husband!
Men need to supplement now or they won't be able to move in their fifties
Strong herbal smell, I have been suffering from tinnitus lately, try taking it
I often buy online in good conscience, bad never evaluation, this time is really too substandard, advise all users should not buy medicine in this home shop, attitude is extremely poor, medicine is also fake
sabotage me sheepishly at noon to me do you believe it you think it 1 you think
Looking forward, results, first time buyer, used to good reviews
Looking forward to the results, it's okay, take advantage of the offer to get it, so strong herbal smell. Good health is good.
I have been using it for over a month now and my back is stronger than before.
"goods: is genuine, can rest assured to buy, after using the effect is also good, the effect is very good then buy,service: good"
The last time I took it, it worked well. I hope the quality remains the same.
"Fooled ah, fooled, fake never buy, I sent to hope that more people see. I bought it back without the anti-counterfeiting code and logo that the shop said, really was switched, looking for customer service out is a robot, none of them will speak human, are a hundred prevarication, have the following picture as proof, customer service is to fool you, give you a soft persimmon. The actual fact is that you can find a lot of people who are not able to get a lot of money from the internet. , "
My body feels better than before and I don't feel inflamed.
Satisfied with everything but the packaging which is not at all embarrassing in terms of privacy
"What bad shops, shoot before saying that the price reduction within a week can be refunded difference, contact customer service after customer service let me first confirm receipt, receipt of goods to make up the difference results confirmed receipt and told me not to support the price difference. I advise you to think about the consequences before you shoot, "
"Kidney Treasure tonifies Yang deficiency and Liu Wei Di Huang Wan tonifies Yin deficiency. The two are issued at the same time, do not know the eaten still not accident? , "
The kidney tablets arrived pretty good buyer also sent a lot of gifts, double 12 there are activities to buy quite cheap, like you can start to buy the.
The smell of Kidney Tablet is completely different from the one bought at the local pharmacy, which has a strong Chinese medicine smell, while it has no Chinese medicine smell at all. Please be careful in your choice. Please be cautious. The smell is completely different.
Tried it for a few days and came back to comment, it's really good, buy it if you need it!
It's genuine, a pharmacy you can trust! A man should be kind to himself!
It is genuine, the second time I bought it, the effect is good, I should buy 2 boxes of it, when there is an event, buy two more boxes  
Genuine, fast and with a professional pharmacist
"It's genuine, the anti-counterfeit markings are very well done, looking forward to the results, will follow up with a review! , "
"It's genuine, I feel fine with it, I'll come back to sell it after eating it,"
It is genuine, I don't know how effective it is, take it first to see
This is a genuine product. I've been feeling back pain lately, so I bought some of this to tone it down, hoping it would work.
Received, satisfied, fast Waiting to see the results
Received the goods, very satisfied, will come back next time.
"Received and not yet taken. I hope the results are good,"
"The box was broken and opened by the courier, but luckily nothing was missing,"
I'll buy this for the double 11, it's a good deal, I'm not going to the pharmacy anymore, it's all here
Purchased on double 12, superb freebies at a great price!
The 6 boxes of the double 12 paid 995, sent the bracelet 180 out, counted down a bottle of more than 130. The overall is not bad, eat a few days have not seen the effect.
The Double Eleven event was really superb, almost 100 cheaper than usual, which is superb.
Do you believe it when it says 7-day price guarantee? I don't believe it anyway, the difference between yesterday and today is a few tens of dollars and it says it's a limited time event and you can't get a refund on the price difference. This is what logic! The effect is good, after using and then the real follow-up comment.
The promised electric toothbrush was not delivered. After-sales service is still not available
"I didn't get the medicine I said I would give away. I wouldn't have bought it if you didn't have that free gift. I would not have bought it if you didn't have that gift. Bad Reviews, "
The pill box is broken.
The electric toothbrush was broken after two uses.
"The box of pills sent is very useful, I am taking it and hope it works"
"I've been taking it for two years and now I'm getting hard all the time and my kidneys are getting better,"
You'll lose out if you go cheap. Think before you buy.
The experience was particularly poor and the human customer service was very poor
"It's quite a tonic for the kidney energy. If it doesn't work, I'm afraid the body is extremely deficient. Go to a Chinese medicine hospital and don't delay,"
Quite good, take it for energy and good mental state
"Pretty good. The range is far, the merchant false propaganda, gifts and advertising does not match, the response three times are not given to solve has been shrugging off taking consumers as monkeys, and this drug is generally not much effect, is the advertising effect, hope that we are careful to buy."
It's good! I feel much better in sleep and energy after taking it
It's good, my dad's back doesn't hurt after taking it, he's bought it many times. This double 11 event is a great deal, very good value
"There are multiple links to the same item, all at different prices, ask customer service and they say everything is the same, "
The first time I felt in Taobao to buy something too unreliable, I contacted customer service to request a refund of the price difference, customer service does not agree, and then call many times to ask Taobao customer service to deal with, a week has no results, what the price guarantee is more than a scam
The more you eat the more you vomit, the more you eat the weaker you are, the second night you start to have pain and stay up all night, the third day you can't walk because of the pain in your thighs, you don't dare to eat and you plan to go to the doctor to see. I'm really convinced, in order to earn that little money, need to torment us buyers like this?
Online shopping for the first time encountered such poor after-sales service, received the electric toothbrush is bad, contact customer service once feedback, second feedback, three or feedback, a few days time always feedback again, a small thing to get people in the mood too not appointment, such a service still buy what?
The warm tonic is fine, but the bag of fruits is too simple and the box is rotten when I get it.
My life is a lifestyle of a lifestyle of a lifestyle of a lifestyle of a lifestyle of a lifestyle of a lifestyle of a lifestyle of a lifestyle of a lifestyle of a lifestyle of a lifestyle of a lifestyle of a lifestyle of a lifestyle and well
"I am a regular customer, but the health pharmacy big data kill, buy after the price is reduced and not refund the difference, rarely upset, other families than his cheap, we look at it, "
"I'll take it first and see if it works or not? , "
My Yin and Yang deficiency combined with Liu Wei Di Huang Wan has helped and my buttocks are not sweating as much.
I was unable to change my address, after contacting customer service, they said they had changed it for me, but in the end they didn't. I hope it will be improved next time, thanks
Super fast logistics! Super careful packaging! The item is super perfect!
The logistics is very fast! It arrived the next day, I've been eating it for two or three days, so I should buy it again after eating it! Genuine genuine
The logistics were very slow and the products bought were not good, telling 14 days for a package product that simply could not be reached. Pro's don't be fooled!
"The logistics is very fast and the customer service is very good. I couldn't even sleep well before I took it. I've been taking it for a week and I've been able to sleep every day. I'm feeling better than ever,"
Very fast logistics! Lots of stuff! Great results! The gifts sent are great too! Worth buying!
"The logistics were quick and it worked better than expected. , "
The logistics are fast and the price is reasonable and very affordable, great review!
"Very fast logistics, just received it, concrete results to be confirmed, but looking forward to it, "
The logistics is very fast, the packaging is very attentive, this is my second week to eat, a course of treatment to see if there is no effect, after all, the price and so expensive
The logistics is quite fast, the effect is not yet seen, eat a period of time to say it!
The logistics don't want to give a star! The tablets are very good, the logistics of this speed thought the courier to remote areas.
Good value for money, worth having, I use it quite well, I am good she is happy
I received the item, the object matches the description, how the specific effect, use a period of time to continue to comment.
"I'm used to good reviews, but I'll come back to them after I've used them,"
Habitual positive feedback, haven't felt any good or bad after a week of taking it, the medicine is very expensive and
First of all, I have not used it yet, so I don't know how it works, I will follow up with a review.
"Good review first, try another bottle! Then follow up with a review, "
Show Suzhou turned out not to be, the courier sent me the receipt code went to say did not arrive, the system also prompted a signed receipt, the next day to get, customer service are robots
The colour of the small pills is not as dark as the original, there is a colour difference, engage in activities, the price is cheaper, the packaging is very good, the efficacy of the medicine is the same as the original.
The effect is still very good, replenish the kidney overdraft 
Works well, only used for 3 days, no need to get up at night to go to the toilet
"Great results, cheap price, fast logistics, eat up and buy back, fast logistics, good results, good price, eat up and buy back"
Works great, been using it for a few days now and it feels great!
The effect is not yet felt, but the activity is quite good value, but also sent two boxes of medicine and medicine box, convenient to go out
I've tested it and it's genuine, let's take it for a while
The medicine box was not given away, and no word was given, alas, the overall feeling is still quite good.
"The price of medicines changes all the time and I don't know if this pharmacy is guaranteed to be good value for money,"
The quality of the medicine is very good, I have bought it many times and the logistics are very fast.
"I received the medicine, the herbal smell is very strong, the medicine box written to send did not send, "
The smell of medicine is very strong, checked is genuine, adhere to take a period of time to see the effect
Great medicine! Repurchased several times already! It's genuine! Buy with confidence!
I don't know if it's good or not! I've been taking it for over a month now and my back has been aching and sore anyway
Average. Not much noticeable effect... IQ tax?
"It doesn't help at all, my back has been aching for a few days after taking it, you're aggravating my symptoms,"
I'm really convinced to buy something from one shop and send it out in four or five quick shipments, and one a day.
"One bottle is almost finished, not much improvement, nothing works, still feels the same as not taking it, suggest not to buy it if you don't need it too much, "
I bought all three together, thinking they would come in one package, but I didn't know it was divided into three small packages, too much trouble!
As always, I'm feeling much more energetic and less sleepy.
"Second time I have purchased this and it works very well. , "
I have bought it many times, it tastes good and the logistics is fast, good review
"I've been taking it for a while now and I haven't seen any effect on you,"
I've started taking it and it feels good, I'll comment later
Accepted, it is genuine, thanks for the gift.
"I used to buy it in tablets, but this one is in a bottle..."
It should be genuine, the same as the flagship shop bought
I've been using it for a while with no effect, I won't buy it again
It helps a bit. Try to take these things slowly as they don't heal overnight.
"There is a feeling that you are buying fake medicine, not as good as the previous medicine. , "
It is effective and the mental strength can be improved, because it is herbal medicine so you have to take it consistently
It works, took it for the first time last night and got hard overnight
"I've been buying from the pharmacy, see the discount on this, it should be genuine, I've been buying other ones from this pharmacy, "
The rhyme express is very rubbish, to the goods themselves to change the delivery time, telephone contact does not send, complaints to the headquarters, and so you get off work and then send, disgusting
I have not found any effect for the time being, I will follow up after using it
I don't feel anything special at the moment, I'll eat it first, the logistics is quite fast
"This time it's fake, the taste is not even right, spent so much money for nothing, far worse than the previous ones, fake substandard goods to cheat consumers, "
This double 11 is quite cheap, buy some more, eating is not bad ha
This time the outer packaging is very lax, I do not know how to stick, almost fell out of the thing, the future of such work seriously, OK, or buy back to look uncomfortable heart
This medicine we should not be greedy cheap, you buy in the regular pharmacy and it will know the comparison, the taste of the medicine concentration is obviously different, buy regret. The first thing you need to do is to buy the right medicine.
"This shop is really disgusting rip-off Don't buy, one box after eating nothing works ***Forced Refunds are always blocked failure, "
This is the merchant sold to my Huiren brand kidney tablets, which is to buy for the elderly if the elderly can not read the consequences of misuse who bear, contact customer service for more than 12 hours have not given me a satisfactory answer and solution, serious bad reviews, serious bad reviews, a little shop big bullying feeling, from now on uninstall the Tmall Taobao never used. I hope that the majority of friends in the future when shopping for pharmaceutical supplements or to pay more attention to it, do not buy life-saving into a life-saving.
This is the after-sales service assured purchase package you are satisfied with two hours to respond to you
So many years the first to meet such poor customer service, customer service negligence led to the application for a refund after the forced , hard dragged ten days before the refund, the complaint is no way.
This medicine is fake, right? I've been taking it for a while and I don't feel it's working at all.
"This medicine really doesn't work! People don't sell it! , "
This medicine, at a sky-high price, is willing to be beaten. Bought it for someone else.
Genuine, great price, no time to go to the hospital only kidney treasure can save me
"Genuine, cheaper than local pharmacies, hope it works when taken. , "
Genuine, and lots of gifts, good, just don't know if this is yang deficiency for me 
It is a genuine product, and the merchant also sent a free box of Hui Ren Di Huang Pills.
"Genuine product works very well and is cheap for the second time, "
"I'm starting to work on it, I'll follow up later to see how it works,"
"Previously bought a trial box to go back to take a few days to feel some relief from back pain, due to the New Year does not send express stop the drug waist pain again, now buy a month of drugs to go back to take hope to cure kidney deficiency back pain. The protein powder sent tastes good. , "
Very good quality very good, fast delivery 。。。。。。
The second purchase, things are very good and good, logistics is also very fast, good quality products, good results.
I've been suffering from insomnia lately, so I'll try some and see if it's good.
I've been having back pain lately, so I'll try some. I hope it works.
",eat a box and a half after ten days off the pill feel rebounded, before taking the pill two minutes, after taking the pill five or six minutes, after stopping the pill is two minutes, hardness is not as hard as before taking the pill, easy to soft what happened. I don't get soft easily before taking the pill, "
" ,it worked for me, ready to take enough for a three month course"
" ,very effective, genuine, new date and affordable, recommend to buy "
" ,buy more than one, offer 2 boxes of Liu Wei Di Huang Wan for a total of 50 yuan, offer 2 boxes of Zhong Zhong Yi Qi Wan for a total of 35 yuan, offer 3 boxes of Ginseng Gui Shen Wan + 3 boxes of Jia Wei Yi Yao Wan for a total of 95 yuan, interested parties reply to contact "
" ,bought a bottle and now finished it, the effect is great and obvious."
" ,I have been using it for a while, my body is in a much better state of mind and I have gained weight"
" ,because often work at night, long time, essence is not good, so I bought a try, the effect is quite good, health care products, you have to take often to "
" ,Used for a while: feel good results, added a few times. Very good "
" ,I've been using it for a while, it's not bad, I bought three more bottles "
",No significant effect for now... I've taken two bottles."
The courier sent me to the wrong place sent to another place is still late to send over really annoying this what rubbish logistics will never buy again people do not buy here ah pit, hum!
ok well packaged take a sample bottle and come back for more
The product was received, well packaged, very fast logistics, very positive customer service and prompt answers to questions! Overall very satisfied! I don't know how well it works yet, so I'll eat it first!
Stock up! A must-have Chinese medicine for the home! Distribute to parents and family members when they must! The first choice for medicine is Health Pharmacy. Good service! Fast logistics! Good quality of medicine! Must be five stars!
The pharmacy is very convenient to buy drugs, a full range of products, quality assurance, but also quickly, very satisfied with the praise!
Health Pharmacy, an affordable pharmacy for the people
Trustworthy pharmacy, cheap price and fast delivery! Took it with good results
Eight capsules went down feeling a little something and my stomach immediately felt different, not bad for a tonic, I took it because of work stress
Solid board, good quality, very sturdy, very happy with it.
Good packaging, good appearance and good speed, all 5 out of 5
Good packaging, fast logistics, good price, much cheaper than in shop
The packaging is very good, the effect has not eaten, and so on in the evaluation, praise
The baby was received, the seller delivered quickly, the logistics were very strong, the customer service was very good, patient and friendly, I really liked it. There is also beautiful packaging and a high end atmosphere; can
The baby arrived, very good, a perfect shopping, hope to have the next opportunity to buy back ！！！！
The baby is as described, powerful and feels good to use
The baby quickly quickly received, very, very good, the New Year's Day super second activity to buy, super good value, bought a hoard, often eat a little, should not be wrong, good value for money!
I received the baby at an affordable price, the delivery is powerful, the efficacy of the medicine to be taken after the follow-up evaluation.
I am looking forward to the results and will continue to buy it again if it works well.
Baby received, the merchant is fast enough, to my hands, almost a day to arrive, very in place! Five stars! I will buy from this store again!
Baby received, packaging intact, courier brother delivery before the phone contact, baby try to eat before evaluation
I received the baby, the price is affordable, much cheaper than the drugstore, after eating obviously less night, will often patronize, full star praise.
Baby received, the seller very quickly, logistics is also very strong, customer service attitude is excellent, very patient, give a sense of cordiality, good like, and the packaging is beautiful, high-end atmosphere upscale.
Baby received, logistics is very fast, baby packaging is tight, have bought many times, still feel good, New Year's Day discount to buy, super like.
The baby is received, the logistics is very strong, strong support, next time will continue to buy
The baby is as described and the goods are genuine. Fast. Worth buying
The quality of the baby is very good, the price is relatively affordable, cost-effective, worth buying
Cheaper than local pharmacies, stick with it to see the results.
More casual erections, erections in the middle of the night until you wake up at dawn, unintentionally longer and harder erections
A little cheaper than pharmacies, and very fast logistics
Much more affordable than drugstores and genuine quality guaranteed.
I'm not going to brag, I've been taking it for a few days and I'm feeling it, I'm getting erections all the time and I'm getting a hot feeling in my belly.
Nice! Packed in perfect condition! Recommendable purchase!
Nice, good stuff. It's the genuine article. Properly positive.
Nice, very good, received the goods very satisfied, packaging is very careful, not broken at all, very attentive shop, the next time there is a need to come back.
Nice, good price, good quality and fast logistics
Nice, bought a bottle and won a Tmall Genie square, super happy
It's good, my mother-in-law takes it all year round, it's said to be effective for dizziness, before that it was 200 pills a bottle bought at the pharmacy.
Good, the date is July, will come back if needed.
Good, genuine, good value for money, and free gifts
Not bad, it's my first time to buy it, I'll stick to it for a while and see how it works
Good Oh, give strength. Affordable price customer service attitude fast delivery to power, buy medicine on the choice of health pharmacy
Not the first time I've bought it, it's very good, very good, very good, very good
Without further ado, fast, fast logistics, good review!
I don't know if it was opened on purpose or what! Quite a big box
I've only just started taking it, so I'm not at liberty to say how it works, but I'll come back for a follow-up review.
I just received it, I'll comment on the results after a while.
I have checked it is genuine, trust the merchant, a little back pain eaten two days really feel, adhere to eat good effect
I took advantage of the double 12 to buy two more bottles, too good a deal, right? You can buy it if you often stay up late
Stock up while the event is on, great price, will review after eating
I bought two bottles at a time, they are genuine, the logistics is also very fast, in the health pharmacy to buy medicine is very convenient, good. I just started eating it, I hope it works, come on, you are the best!
I've been taking it for half a month now and I feel much better than before, no more back pain! Keep taking it, I should be fine after this course of treatment! Genuine product, buy with confidence!
I feel good after taking it, I think it's still useful for me
Took it very effectively, every day is morning erection ☺️
I've been taking it for a few days, but I don't feel any effect yet. I'll continue to take it and hope my tinnitus will get better.
I've been taking it for a few days, I'll wait for a follow-up review to see if it works, but I'll give it a good review first.
I have not yet had any effect after a few days, but the packaging and quality of the medicine should be fine, so I will wait for the results to follow up later.
I've been taking it for a few days, I feel fine, it works well, I'll buy it again after I finish it
"I've been taking it for a few days and it's not working, is it a fake,"
I've been taking it for almost a week now and I don't know if it's working. I'm taking it as a precautionary measure as I'm getting older and worrying about myself for some reason.
I have been taking it for two days and I feel that I can sleep more soundly. The doctor suggested taking it for endocrine disorders and to supplement the kidneys to help treat them.
"Eaten every day at twelve o'clock, you know,"
I've been taking it for three days now, I feel good, I'll let my wife tell me the exact effect
"Took four days to see results, extra strength, no times great quality. , "
I've been taking it for four or five days and I don't think it's helping. Occasional diarrhea and sometimes headache after taking it
I've been taking it for a while, but I don't feel anything, so I'm just trying to feel good.
I've been taking it for a while and I feel it's working, so I'll keep ordering afterwards
I've been taking it for a week, it helps me sleep and I feel better.
I've been taking it for over a week now with no effect.
The effect is comparable to that of Viagra.
After taking it, you don't feel sluggish at all when you play every day, your strength comes back immediately and you don't feel exhausted at all. It's great!
The most noticeable effect of taking it is that you feel better mentally.
I feel good in spirit when I take it, and it is genuine after checking.
It works well, in a large bottle, strengthens the kidneys, relieves back pain, feels very good, fast, packaging intact.
Sweating, bought to eat, effect unknown, recommended by a friend.
"The large packaging didn't work, the box was falling apart when I received the goods. , "
It arrived very quickly, the next day, first eat to see if the effect is good
It arrived quickly and was well packaged with no damage.
Second purchase, very good results and fast logistics
The second purchase, the effect is very good. In the drugstore bought once other brands are not suitable to eat no effect will also belly called eat half and half did not eat in. And eat on the nine Chi Tong price is cheap and effective to support the purchase
Second time I have bought it, it works well and the price is affordable
Second purchase, this time three bottles at once
Second time I bought it, I bought it on double 11 and it was really cheaper, I bought two bottles.
I've heard of it before, but recently I've been having frequent nights, and there are elderly people at home with kidney disease, so I thought I'd buy a bottle and start taking care of it. I can trust Jiu Zhitang, an old brand, three times a day, 8 pills each time, taking a month down to see.
First time visiting a health pharmacy, great range of medicines at affordable prices!!!
Try it for the first time to see if it works. A big bottle full
First time to buy this, try the effect first, buy again if it works
First time user, looking forward to the results. Fast delivery and good packaging
Kudos and praise, nice kudos and praise, very nice, well made, no odour
Good stuff, very good. Worth recommending. Bought six boxes at a time, will last a long time. The stuff is really good.
The stuff is very good, the waist feels very good and my wife feels very good
"Things can be is the courier is too bad, should have been five stars praise is because the courier up to give you three stars, courier I really a star do not want to give! , "
The quality of the stuff is guaranteed, several times I've bought it and it's been great! Fast logistics!
I received the item, the quality is very good, very satisfied, I will buy it again next time.
I received the stuff, the taste is good, the price is also very good value, the seller attitude is also very good, will continue to patronize
I've received the product, I'll follow up later, hope it's genuine
I received the stuff very fast, the effect and so on after trying to evaluate again
I've received the product, I'll comment on the results when I have them.
All received, took two capsules, genuine product no doubt. In fact, the body is very healthy and it is good to take more nutrients of all kinds in general. Of course diet and exercise are the beacon of good health.
For those who are sweating, try it. It does work.
I have tinnitus, sweating, lumbago, and I want to quit sex with this, but I've taken it for a few days.
Purchased several times, very good. It's genuine and affordable
I have bought from this pharmacy many times, it is economical, the seller is prompt and I am very satisfied.
", receipt of goods are fast, give a five-star rating. The first box was effective, so I bought it again and also scanned the code.
 It was very fast, well packaged and I come back often for spares and will come back often.
 Very fast and well packaged, hope it works well
 It was very quick, the stuff works very well and it's already up to 66m. My sister-in-law likes it very much
 I'm not sure how it will work, but I'll take it for a while.
 I received the goods very quickly, the goods and the description is almost the same, the quality is no problem, the key price is also suitable, buy here is still very assured.
 Quickly received the next day, previously bought Jiuzitang has effect
 Fast, well packaged, use it up and buy it again.
 Fast, first class service, good stuff, worth buying
 Fast, look authentic, did not test, the effect also have to eat to know, first praise
 The speed is fast, the quality effect is not yet known how? Sold a trial to see, double 11 activities to buy a very good deal.
 It is quite fast, the packaging is quite good and the period is also very, should be genuine. A few days after eating it, I feel that my tinnitus symptoms have been relieved a bit.
Very good, the effect is obvious, 10 cm up in a month
very very good, worth buying, fast, express fast, this just bought under a few days ah, this morning arrived, something economic cheap, quality, can be called fine, something before opening the package, look like it should be very good, has been recommended to small partners, but they sit and wait for my god comment and then down ...... hehe ...... but there is still a wait for the follow-up review
Very good The effect is very obvious after a week of taking the food The price is also will will take it for a long time
Very good, fast, fair price, patient doctor
Very good, my friend ate it and Uncle Wang Jia's hens next door laid fertilized eggs for many days
Very good, good merchant, will answer some aspects you don't understand
I like it very much, good review, I can continue to buy it if there is a special offer next time, it looks very formal and the value for money is relatively high
The portion is sufficient, just a few days to eat, also do not feel it, quite good, believe
It's a big bottle, I'll come back to it after I've eaten it to see the results!
"The service attitude is so bad, ask if you can eat with a cold, directly at least asked a few times without replying to me, is really speechless,..., "
I've been taking it for about half a month, but I don't feel much change, so I'm giving it five stars out of habit.
The side effects of taking this product can cause a shortened erection and reduced libido.
The item is as pictured, purchased many times, trustworthy
It doesn't feel genuine, I've bought it at the hospital before and the taste is different from this one, so I'm glad I only bought one box.
"I feel better, but I still get sweaty when I forget to take my medication. , "
I feel particularly cold, and my body always feels tired, so I bought some to take a look, expecting good results.
I feel quite good, quite like the medicine, strong body and healthy. The effect of eating a few times do not know, and so slowly eat to see, Jiuzitang's should be nothing serious, trustworthy.
I have just taken it for a day and I am used to positive feedback. I will come back in a few days to see if there is any effect
Just arrived, try the effect, how is it, come back to comment
Just a few doses and I feel it. The effect is good. Ready to take it for six months.
I've just taken it for a few days and I don't get up at night anymore, it's very effective
Just started taking it for one night and the effect is not very clear! Thank you for the good results!
I haven't seen any effect yet, take it for a while to see
I just received it, I feel good, fast, fast delivery, I received the goods within 24 hours. Not yet eaten look forward to good results, very satisfied with all 5 stars.
I just received it and haven't eaten it yet, I will come back to evaluate it after a while, I hope it works
I just received the goods, let's use it first to see how it works, and then come back to review
I just received the goods today to take, first give a four-star review, take a period of time to have the effect to follow up!
The price is still affordable during the event and the product is genuine
I bought it for the elderly during the event, it's better than the drugstore.
I have a personal constitution, night sweats are particularly serious, after taking this medicine the situation is too much better, the previous buy finished eating, just take advantage of the double 11 bought six boxes, the price is quite cheap, pharmacy quality staff also have a guarantee, I hope this course of treatment down can completely solve the symptoms of night sweats
It's menopause, herbalist recommended to take Liu Wei Di Huang Wan, a good choice for high blood sugar, will buy it again.
I have bought it many times, the quality is very good, the price is affordable and the logistics is fast
The usual stuff for the house. Good. Easy to store. Works well too.
State Food and Drug Administration - Data query is not available at this time. Drug ingredients, dosage has been handed over to authoritative institutions for testing. A team of professional lawyers will follow up on the match. Once again, we caution everyone not to be fooled again because of cheapness. Please go to a regular pharmacy to buy drugs!
I'm not sure if I'm going to be able to get a good deal on this.
It's not bad, I've been taking it for many days and it's really working. I hope it works well in the future.
I haven't taken it yet, I don't know how it will work, I'll comment afterwards
I haven't eaten it yet, so I'll give it a good review first and see what I have to say later
"The price was reduced before I received the goods, then customer service tricked me into confirming receipt of the goods to refund the difference, and after confirming receipt of the goods told me I couldn't return it, lol. , "
Not quite as good as our own secret herbal recipe, personally tested
I haven't eaten it yet, but I received it a long time ago. The courier is still quite powerful. I'll come back to comment after eating
It's still very good and the results are obvious after taking it for a while.
It's not bad, the discount is quite big, double eleven is a good deal, it should be genuine, after all, the direct shop of Tmall, very fast!
I'm still taking it, I don't see any effect now. I will see if there is any improvement after taking half a bottle.
Good stuff, buy it first to eat to strengthen the kidneys and body, a little Yin deficiency
Great review!!! First time buying medicine from Taobao!!! Much cheaper than the physical shop!!!
Good review! It's genuine, eaten before commenting, affordable price good value for money!
Good review, Liu Wei Di Huang Wan is genuine, bought 1 more, recommended
Good review great, often stay up late Yin kidney deficiency, hard to get Oh
Good review good review good review, have been taking, back pain is better, continue to take
"Praise for the last class, received the goods for a long time, have forgotten to evaluate. The quality is the same as described very textured, packaging such as in double-check with customer service and promised to have shipping insurance plus the balling package returned before buying, did not disappoint me, super like. Size is best to listen to the size recommended by customer service, the effect will look good on the body. The actual price point is a great value for this quality. , "
Oh. The goods arrived so quickly, not bad!
Just as described, purchased at a very good price on double 11.
It's good, it's a good deal for an event, and you can be assured that you're buying from a pharmacy.
"Very good, the packaging is better than the one on Dodo,double 11 two boxes for the price of one box, good"
Very good, I have taken it a few times, no discomfort at the moment
Bought at an event and it's super affordable! Works like a charm, especially when taken at intervals!
The goods have been received very satisfied, and the description of the same full five-star praise.
I received the goods, during the event to buy a lot of discount, give a good review.
I have received the goods, I will give a positive review first and come back to it after using it.
The goods have been received, I do not know how effective, it takes a while also understand.
The goods have been received, take them and come back with additional comments after the results.
The goods have been received and tried, they are genuine, the packaging is intact and the courier service can achieve next day delivery. Good review.
Everyone in the family takes herbal pills. Cheap online. Haha, found a magic tool for counting Chinese pills.
The price is cheaper than the physical shop, only started to eat two days, temporarily did not feel the effect, continue to take in, look forward to good results!
The price is so much more affordable than pharmacies, the pharmacy is trustworthy and I will buy again
Take it for a while, it should be considered a good health product, it's time to take care of it as you get older
Produced in April this year, with a shelf life of three years. Sugar free, concentrated pills, good to take. Cheap price during events.
"I buy it regularly, it's very affordable and good value, I also got a free vitamin tablet, I'm very satisfied"
Jiu Zhi Tang Liu Mu Di Huang Wan is genuine and worth the money.
Jiu Zhi Tang Six Flavoured Dihuang Pills are taken every day to strengthen the body!
"Very poor customer service, not sure if it's genuine? , "
The delivery was fast, the medicine was genuine and the packaging was very good
"Regular customer, fast shipping as always, still a compliment"
I am a regular customer, I take this every day, I feel good, I always take this brand, it is very good
The old brand works well, the previous back pain, after taking a few days the symptoms have improved a lot, have taken many drugs are not as good as this effect, good.
The quality of the old brand is trustworthy and the results are good. Satisfied!
Six Flavoured Dihuang Pills, a great tonic, worth having
The six flavors of the pill is very good to buy several times, the body is relatively weak, have been eating, eat several courses, the effect is very obvious, five stars, will continue to come to buy
I received the six flavors of Dihuang Pills, the quality of good service is very good attitude next time to buy.
Take Liu Wei Di Huang Wan for a long time, better mental state, have tinnitus, feel relief from the effect
I've bought it many times, it's all good, a must for those who stay up late.
Bought several times, his baby is more genuine and very satisfied
I've bought it many times, the double 11 offer is the biggest, the price is half than the physical shop, the quality is very good. Very satisfied with the shopping experience.
It is better to come to a pharmacy to buy some medicines
It is recommended to buy medicines in big pharmacies for the simple reason that 1. big pharmacies are all regular medicines 2. cheap and fair prices 3. there is a team of professional physicians who have professional answers for all kinds of difficult and complicated diseases. I bought my medicine from a big pharmacy, and I really don't count the number of times I've used it, and it's really effective. It is recommended that you buy your medication from a big pharmacy of choice. Eagerly recommend buying ！！！！！！
A big bottle full of food, a little bitter but not much of a problem, fast logistics, good service and good attitude.
I am very happy with the shopping experience, I like it, the customer service is also very enthusiastic, also very fast, the quality is not to say, next time I will patronize this shop again.
I haven't used it yet but I've used it before with good results and very fast logistics
Every time I take herbal pills I find it really annoying to count them! I couldn't keep up with it and stopped just as soon as it started to work. A friend recommended me to buy a smart pill box that automatically counts the pills, so I don't have to count them anymore! Back to taking pills! I can't stop taking my pills!
I have always bought medicines from Health Pharmacy, the medicines are really effective and the quality is guaranteed to cure a lot of people, so I am a regular customer.
I take it every winter for a period of time, the effect is very good, satisfied with the praise
It lives up to its name and feels good. Looks like it can be taken for a long time
I don't know if it can tonify the kidneys, but it can definitely be used as a sleeping pill, and you can definitely fall asleep within 10 minutes after taking the pill.
The quality of the brand is very good, not yet eaten wait to eat after the evaluation!
I was recommended by a friend and got a smart pill box that automatically counts the pills, so finally I don't have to take it every time. The medicine is effective, not bad, and I keep taking it. Thank you Jiu Zhi Tang for the smart Chinese medicine box!
Bought it on Christmas Eve and got an apple as a gift, so thoughtful
Expect good results and relief from vision loss.
It's a good deal, a big pharmacy is fine
"Item: The baby is very good. Genuine. Reasonable price. Worth buying,Service: good"
"The goods: very good. Second purchase already! ,service: very good"
"Product: received, follow up after use ~,Service: satisfactory"
I'm a bit weak, so I'll try it out first, but I hope it works!
To be honest, I haven't felt anything after taking one bottle, so I'll keep trying.
It's a great deal! Been stocking up and it arrived the next day Awesome!
This is very expensive in physical shops, so I took advantage of the New Year's Day event and bought 3 bottles for a really good deal, only 90 or so dollars, thanks.
It is genuine, first take a period of time to try the effect, good to continue to buy next time
It's genuine, quality guaranteed, got the spirit good too
I received it, I don't know how effective it is, I will follow up after taking it.
I received it, ready to eat to see, three times a day, each time 8 capsules, early rest, adjust to see if there is any effect after these bottles to eat, after eating and then come back to review
"I started taking the medication as soon as I received it and so far I haven't felt anything! Very questionable, "
"Collection party eight to eight o'clock what time to home low low low KFC and so on your season read read read remember remember everyone local fluids ii read read remember remember family households, "
The Double 11 event is the strongest, stock up on a few boxes.
Bought at the Double Eleven event, very affordable, sent Tmall Genie very satisfied!
It was a good deal, very affordable and worth buying on the 11th of February.
Bought for the family on Double 11, everyone was happy to have a gift
A bargain at a great price and fast
One bottle didn't do much, but I still wanted to make up for it.
It works so well, after taking it for 3 days, my back doesn't hurt anymore and I feel better.
The brand of Wuzi Yan Zong Pills in the package is completely unheard of and the brand is very biased after a Baidu search
I've heard that it's being eaten, so let's see if time proves it... Good review first!
"I can't even get hard from taking it, **** it! Still two bottles to go and don't know if I can return them, speechless, "
It's good, I've bought it and all my friends have grabbed it, they should be too embarrassed to buy it.
Very good, bought for family, scan code to confirm authenticity
It's good, I don't feel this way anymore after taking it for only two or three days at night because my body is hot, it's really comfortable and I can sleep very well in winter.
It's quite good and works well. Been taking it for almost half a month. The receipt of goods is very fast. I am confident that the medicine is worthy of trust and repeated purchase.
Quite good with effect, the body is much better, stay up late overworked too hurt, this human body blood pills.
A colleague said that this has improved my back strain.
Recommend good value for money, good logistics, worth buying again
The pills are a bit bigger, only 8 at a time, better than the regular 60 pills check
I ate a week to evaluate, is genuine, the effect is very good, I am tolerated every day not tea, today is the eighth day do days night wife a little can not stand, said too hard, ejaculation feel much, we can rest assured to buy, at the same time eat medicine do not tea eat radish intended for today to stop medicine a day, want tea, tomorrow in the medicine.
"I just wonder, buy a thing to send you text messages every day, recommend recommend recommend recommend, recommend a hammer, I just buy a medicine, why do you have the right to expose my information, who gave you the right ？？？？ , "
I'll just say this is the fifth time I've purchased it, rest assured.
I have bought this product many times, I can trust the quality and effectiveness of the medicine, no more back pain after taking it, trustworthy and safe to buy.
The logistics is super fast, the packaging is also very good, the efficacy and so on after eating additional evaluation!
The logistics is fast and the packaging is fine, quite good
Very fast logistics, arrived the next day, looking forward to working
Very fast logistics, first time to buy online and it feels good!
Fast logistics, just received the goods, take a few days to try the effect to evaluate again
The logistics speed is too fast, yesterday's order, today arrived, Zhang students the same medicine, hehehe
The logistics were so efficient that the order was placed last night and arrived the next day. I will wait for the effectiveness of the medicine before I finish taking it.
The logistics is quite fast and similar to the physical shop.
Good value for money, trustworthy, merchant service attitude is very good, if you need, will come back to patronize!
The product is basically as described, I am taking it, the effect has to wait and see
I hope that after eating the effect, first eat it, man cheer ah, a pillar of heaven to persist in the end
Hopefully it will help improve your health a bit, the delivery was fast
Take it for a few days or a month to see if it works well, and then follow up with a review
I haven't eaten it yet, I'll follow up when I do
First of all, I would like to give a big compliment to the courier and the owner for the speed
Good reviews first, then follow up reviews. I now never read good reviews when I buy something, it's all about the follow up reviews. All the good reviews plus follow up reviews on the same day are bought with red packet cashback, I only read the follow up reviews after I have used it for a while.
My husband asked me to buy it, it is exquisitely packaged and affordable. Very good.
I believe, expect results, the packaging is very good.
"It worked well, my partner ate it and put a hole in the wall, come on you guys,"
The effect is not obvious, the general bar. I'm sure you'll say not to a course of treatment, adhere to eat what, I bought more than 2 months, by then still general to scold the cause.
The effect is very good, I have always been in good spirits, but I have done more than a little kidney deficiency, strength is not enough, now obviously a little improved, persistently should be back to the previous bar.
It is very effective, and it is very effective for kidney yin deficiency.
Effectiveness is pending, I will comment after using it for some time.
The medicine is very good always buy here now the family eat body rest court good, adhere to eat a period of time will be gray recovery
The medicine has received two days, came to me to eat also nothing reaction, very good, very fast two or three days to arrive, the courier service is very good
I have received the medicine, I have been reviewing it for a week and it is very good.
I received the medicine, the logistics is fast, good service, very satisfied
I have taken the medicine and I am very satisfied with the results!
I don't know what I bought it for, but I bought it when it was on offer.
Everything is very good, the only shortcoming of the mailing package is medicine, a little embarrassed
I've been buying this Six Flavoured Pill and it really works, honestly.
Always trust Health Pharmacy, as always!
Always buy my medication from a big pharmacy, much cheaper than a drugstore!
Always buy my medication from Health Pharmacy... good price for a good range! Good value for money and worth buying.
I always buy my medication from this side, it is much cheaper and more convenient than the pharmacy ones.
I've been buying here for years, very satisfied with my purchase and will be back if I need to.
I've been taking it for two days now, I feel it's working, I'll buy it again after I finish it!
It is the 2nd time I have bought it. This time the combination is very good and my husband has had a very good improvement in his sleep after taking it. Back pain has changed significantly! Will repurchase when I'm done eating.
I have bought this product many times, I am very satisfied with the results, it is worth buying.
It has been replaced and there is not much intuitive feeling after the change. After two days, I can feel the car idling smoothly and the shaking is gentle. When accelerating the car, I can feel the increased power output without having to press deeply on the accelerator. Personally, I think it is directly related to the trip computer. After the change, I should be able to feel it at the time of restarting the computer after powering it down.
"This is the second time I have purchased this product, I feel it is effective for back pain, maybe it varies from person to person,"
This is the second time I have bought it because I trust it and it works well.
This is the third time I've bought from this shop, I can trust this shop and buy with confidence
I think it's okay, I've been trying it for a while before coming to the evaluation, I personally feel that there is a change, first finish a course of treatment to see then
I've been using it for a while now and I feel it's working. I feel better than before and I can take it for a long time.
The night sweats have been reduced after use. I hope it will continue to work.
Great offer and very affordable, Jiu Zhi Tang is very trustworthy
Due to the user's comment timeout the default comment for this permission management is now in effect
I'm taking it and will see the effect after a while, give a good review first
This package is big enough, one bottle can be eaten for 22 days, I bought it and ate it for three days, I will come back to comment after eating it for a while
This is a good one, freshly dated! It will keep for another year and a half!
This is a good one. I've just started using it and would recommend that you sell it.
This pharmacy should be the biggest pharmacy in the whole network, trustworthy, it is already many times to buy back, will continue to support!
I'm basically better after this bottle and I'm sure I'll get another one!
Really very good, hope it's good, hope it works, great
Genuine. I had a little diarrhea the first time I took it, but haven't had any since. It is recommended to go to the hospital to verify whether you are suffering from Yin or Yang deficiency before deciding whether to buy it, as this is for Yin deficiency.
I have bought many times, my family is eating, the effect is very good, the course of medicine to adhere to take, this time bought six boxes, the activity price to buy than the drugstore a lot of good value.
Genuine guarantee, and very cheap, mainly also very fast, the courier packaging is very beautiful
I am taking it and will see how it works after a while.
I bought one box before and it worked well, so I bought three boxes
I have already bought three boxes before and they worked well, so I want three more boxes.
Well worth buying!!! The price is so much more affordable than the drugstore, the pharmacy is trustworthy and will buy again
Good quality! Worth buying! The courier boy has worked hard!
The goods arrived at noon, I have taken 2 times feel good effect, no insomnia at night, also not up at night, the effect is really good
I'm going to take 8 capsules three times a day to adjust and see if there is any effect after these bottles, and I'll come back for a follow-up review afterwards.
Overall a good purchase, second time.
The fastest express, shot last night this morning to the fear that I regret the return of the youngest
"The most most worst comment, double 12 shot today received, the results of today's price is cheaper than double 12, the merchant is also light utter people sure people. The more you buy the more you say, buy more also not preferential price is higher, the following picture collar volume to buy 180 is today's December 16 price, the price of the latter is double 12 shot price also 198, this is obvious holiday to do activities to deceive consumers. The actual fact is that you will be able to get a lot more than just a few of these. , "
The order was placed yesterday and arrived today The logistics were very fast Very satisfied
Doing live work to buy affordable, my mother has been taking this medicine.
" ,Baby received very satisfied, shape and colour also like, pick a good number of, really did not look wrong, hope to share the good things to everyone ☺️"
" ,eaten half a month, today went to the medical examination, still have fatty liver, advise everyone to order cautiously. , "
",Took a box of choline to drop quite a bit. All indicators have improved. Will continue to buy "
",I took one box and the test results were good. 40 transferases down. 2 more boxes to go."
",This order was delivered to the wrong place, why haven't you been refunded yet"
",The first box has been eaten, start to eat a little nausea and vomiting, eat and eat without this feeling, then bought two more boxes, feel good results, praise!
",and the hospital has a difference, the hospital does not diarrhea, this one ate on the pull, feel not, is there a difference in the ingredients, anyway, the outer packaging is not to see the difference, but is a meal is obviously not right, this is not good to mess with, eat bad people, to be killed, "
",The efficacy is the same as that bought in a tertiary care hospital No side effects After a period of time, the merchant is also very concerned to call and ask questions nice too love the customer service lady speaks very gentle voice is very sweet "
", actually inside the white packaging, buy medicine to buy now, the first time I encountered no instructions for the drug, the supervision of the goods? Can I take it with confidence?"
" ,I bought it because of drug damage, after taking it for half a month the transaminases did go down quite a lot, it's still very effective."
",Complaint shop, selling fake goods during the event sold futures, customer service all sorts of sophistry "
" ,medicine, it is still best not to buy online, the same a medicine, prescribed in the hospital, and online buy the effect is not the same, online buy this has no effect. , "
",No effect at all, what a pitfall! , "
",It has been used for more than half a month, the review is good, before I You semen fat is basically restored. This medicine is very good"
",I've been using it for a while, it's genuine and safe to use"
" ,there is a decline, good effect, good date, rare, long stay up late wine can eat, good effect, "
" ,available for pregnant women, it has a significant effect, over a month glutathione improved significantly, from 110 to 60 "
" ,in the pharmacy bought many times, the price is cheaper than in the hospital is very convenient express delivery, do not have to go to the hospital registration, queuing price is also very appropriate, I believe the pharmacy should be authentic, always eat will also buy back."
",This medicine is not effective, after a month of taking transaminases did not drop at all. It's hard to say whether it's true or not."
",This medicine I took less than a board dare not eat, mainly eat the stomach nausea intestinal unpleasant and diarrhea. I spent more than four hundred dollars for nothing. , "
" ,This has to be considered, or expensive. If you take it, it does have an effect. Then the test results after two months were integrated, and I was able to see the report and the improvement, so I'm grateful for that. Thank you for the recommendation from our mainland friends."
" ,The quality is very good, exactly as described by the seller, very satisfied, really like, completely exceeded expectations, very fast, very careful and strict packaging, logistics company service attitude is very good, delivery speed is very fast, very satisfied with a shopping."
The item is marked and has not been collected for a week, and the customer service is always an automated response that does not solve the problem
"Is the September '19 stock of drugs stagnant or is there a problem with corporate management, "
Ordered on the 29th, received on the 30th, packaging undamaged, scanned and verified, all genuine and also recently produced. Good review!
It is genuine, the same as the shop bought, here online shopping is convenient and fast, quality assured, will patronize again! ^◡^. The big brand! Trustworthy! The results are superb! I'm sure it's a good idea. Great item!
Dad has been drinking a lot recently, so I bought it for his liver. According to him, he has only had one drink in the past few days since he took the medicine, and he got drunk after just one drink that day...so those who want to use this medicine as an antidote can give up their fantasies. But it was a good thing that it made him feel less drunk.
Authenticity, event price is also a good deal, the phone checked the genuine thing date new
The big brand is assured, the code check is also true, fast, satisfied!
A regular customer of Big Pharma, the medicines are genuine!
"Big Pharmacy is the poorest. The courier was great and the salesman was very responsible. The shop was the most disgusting. , "
The price is also affordable and fast, and the medicine is genuine.
A healthy pharmacy that you can trust! Well, I don't even know what to say other than that haha
I can't say enough about Health Pharmacy, I'm happy with all of them. The price is almost the lowest with the guarantee of genuine products, right?
I bought the medicine from a health pharmacy. The colour of the box is not as bright as the one I got at the hospital, it's a bit lighter. The hospital one is 24 capsules. This one is 36 capsules. I don't know if it's normal or not.
"Health is not the most expensive medicine, but it is almost, to ensure the quality of the only dare to buy here, I used to buy my dad a borrelia, it is said to have no effect, but I hope this is true, "
"Now the shop bullying customers, complaints about what, useless, I returned the goods sent by SF, the warehouse said not received, 7 to 13, called the complaint, the money is not returned! Want money crazy? After-sales change countless, in addition to let people wait, is not to deal with no refund! The shop is bullying customers, the loss of more than 500! I don't know what to say. I want money to go crazy! The money is embezzling my money!"
Follow the doctor's advice, rely on double 11 stock up for backup, five-star reviews go a wave
The goods are not fast, the logistics packaging is very ugly, the whole so dirty, so poor, always feel fake.
My father has an early stage of alcoholic liver and can't stop drinking, he only promised me to cut down on it.
Well packed, fast and satisfactory quality.
The packaging is in good condition, just started taking it, I don't know how it will work.
The package is in good condition, the Chinese medicine standard, try it and then see the effect
The packaging is intact and the date is recent. When checking the internal and external production dates, it was inadvertently found that the inner packaging had two plates of four closed packages broken, after a thorough inspection, the other four boxes were intact. The other four boxes were intact, suggesting that someone had opened the boxes during the sales process. The boxes were not sealed. Looking forward to the results!
Carefully packaged during the epidemic Fast Fast delivery also very powerful Arrived the next day Thank you boss Will come back if needed
The baby is as described, the texture is good, powerful and feels good to use
The baby is received! Logistics is quite fast, thanks to the little man, due to the epidemic and double 11 reasons hold up some time. The package is intact!
Baby received! Already a repeat purchase, health care. Quite fast and the logistics are great!
"The baby is quite good, has taken more than ten days, because straight before the physical examination found to have fatty liver, after taking the uncomfortable pressure in the liver area, a lot better, the vertical lines on the nails also have improved a little, I hope that after taking a month will be better. The logistics is very fast, received in three days. Give five stars. The courier will also notify me at the first time to pick up the goods at the post. Thank you very much. If I were to give a score, I would give 10 out of 10 for the logistics and courier this time. , "
The quality of the baby is not bad and it feels okay. Use it for a while and see how it works.
I am taking this product for the first time, mainly for fatty liver, to see how it works.
"I have a slightly high transaminase, I wake up easily at night, I don't sleep well, try this,"
"I have a moderate fatty liver, I feel bloated and weak, I feel that this works, I should have gone to the hospital for an ultrasound, but it was too much trouble to register, so I'll take it first. , "
"rather disappointing Logistics promised to arrive but ended up being a day or two late Orders before 30th October, "
"It's so much cheaper than the drugstore, hey. It's not easy to live take care of your health. , "
Must praise, bought yesterday arrived today, customer service is also very good attitude , praise!
Cheap. Better value than going to the hospital.
The price is good, the price is good, the 24 capsules in the physical pharmacy is basically 42 yuan, here 36 capsules discounted down to this price. The date is also good, until September 21.
Nice, genuine, superb value for money after the event discount, works well, good delivery, first time buyer, will be buying again! It's good to use quite satisfied with the product quite good very good, if the effect is good will buy again. Not bad! It works pretty well! The design is quite reasonable too! Worth having! The baby received early, especially good, especially like, the activity to buy super good, super affordable. Thank you! Absolutely great review!
Good medicine, the seller is also very enthusiastic, good service, very fast, all five stars!
I don't know if the contents have been tampered with, but the outer package, including the medicine package inside, is broken open.
I don't know how it will work, I haven't taken it yet, it looks good.
I have just started using it and I don't know how it will work yet, it will take some time to see how it works. I would like to give a positive review first, and I will add another review later.
Checked it out and it's the real deal! A little pricey, saw the event price before I got down!
I checked the drug code and it says it's genuine, I haven't started taking it yet
Super bad review, the goods received in hand, open a look, the outer packaging is broken, inside 8 plates of medicine have 5 plates open, ask customer service no one back, push around, bull *
Take it and see if this medicine works when your fatty liver is well.
I'll review it after eating it, the price is right, buy it again if it's good
I've been taking this product for half a month and my transaminase has dropped from 123 to 56, so effective that I decided to buy another box.
"After eating it, my stomach is a bit upset and I feel a bit panicky,"
I've been taking it for a few days and keep forgetting to take it, so I'll go for a check-up after a while
I've been taking it for a few days now and haven't felt the effects yet! Hope it works...
"Eat to follow up the review ha, now do not know if it is good, this can not be found ......."
I am going to take another box and then go to the hospital to have my liver function checked, and I will come back to comment on it then.
I have taken it for two days, and the pain in my eyes is significantly reduced after I wake up from sleep.
Eat a period of time to evaluate the effect can feel, check the liver function is moderate fatty liver, body dry mouth bitter mouth and dry eyes symptoms much better, look forward to eating a cure, the true feeling of praise!
I've been taking it for a while now and I feel good. I'm in better spirits. Not as tired as before
I've been eating for a week now, I don't feel any change, so I'll go to the hospital for a medical checkup some time later to see if this is a liver-protecting medicine, the date is still quite good.
I slept more peacefully after taking it and it was really okay. Liver is not as dry and hot
"It's very pleasant to eat, very comfortable to dry and sleep more peacefully. ,sleeping is also comfortable after eating for some time."
"In addition to the courier into a post pickup inconvenience are good, as Shunfeng and Jingdong Express, "
"This medicine does not have the word otc, is it a health product or a medicine? Please explain, I misread it"
I have never seen such a *** shop, no integrity to speak of, customer service waves of blame and not solve the problem, online shopping for more than ten years for the first time, will not buy this again.
Great brand, very assured, very good quality, very good value for money in time for the event
I wish my mother good health, a long life and a happy old age.
It arrived relatively quickly, with a production date of June 19. Scanned the code and it is genuine.
It arrived quite quickly, within a day. I bought it on a special offer, but after the Double 11, I found that there were cheaper prices in pharmacies, and the special offer was not very cheap.
I'm waiting to see the results, I've heard it works, I'll follow up with the results
Back for the nth time, I received it the next day after ordering, super fast.
Second purchase, cheaper than local pharmacies. Customary good reviews.
Second purchase, stick with it for a month and see the results!
I bought it for the second time, the last two boxes of 96, 2 capsules three times a day for a month, and today I have two more boxes of 1 capsule three times a day to see if my fatty liver improves.
Second time I've bought it, it's the same as the hospital one and more convenient.
Second time I've bought it and I'm not so tired after taking it!
Second time back, botanical extracts, worthy of praise
Second time to buy, moderate fatty liver, transaminases have dropped a bit, no change in ultrasound, hope it will have effect after 3 months
First time to buy, colleagues use a period of time said good, recommended to buy, bought two bottles to try it! I hope it works! The price is not bad!
This is my first time buying this medicine online, I will come back if it works. I would like to give a good review first.
The first time I used it, I don't know how it works yet, but it is genuine.
First time to buy medicine from pharmacy, genuine and big package, good price to buy
First time to buy online, buy for the elderly, hope it is genuine
First time buying oral medication online, as long as it's genuine? It's worth it.
"First time buying oral medication online, hope it's genuine, "
"telephone query is genuine, eat a period of time and then comment, because of the medication liver function is not good, with a month of medication, today tested the liver function, all indicators are qualified, really very powerful, declare, not TO Oh."
Great stuff and great deals, so don't hesitate to save money on your purchase!
"Great stuff, but the customer service is not understanding, you have to explain a lot to change one and waste too much time. , "
No problems with the stuff, genuine, but after the big pharmacy changed the delivery, the express was all bumped and banged, luckily not crushed! I've used Dan Bird before and it was fine!
I've received the product, it's very well packaged, I haven't started eating it yet! I'll come back after I've eaten to evaluate the effect of the product. Looking at the positive reviews in the comments section, I think the product should work well. I have a fatty liver. I hope these boxes will improve.
Repeatedly purchased with good results. A healthy medicine to trust. The delivery boy was particularly good, as I had a sprained foot and delivered it to the door of the house after a phone conversation. Thanks.
Repeatedly purchased, effective, satisfied with good reviews. Bad logistics, broken box.
I've been back for many times, the effect is very good, the immediate effect, in buy some consolidation under the effect, satisfied with the praise!
I received the polyol, it is genuine, the logistics is also very fast, received in a day, the price is also suitable not expensive, satisfied
 Very fast, but the delivery was delayed for three days
 It is very fast and logistically very good value for money. I will buy again next time.
 The speed is fine, this time the packaging is too poor, the most annoying is that I to two orders, this also did not tell me, directly put the things in a courier box. The most annoying thing is that the packaging is particularly poor and feels like a fake. More than the box crushed especially broken, this are not sure how many years of pile of goods, it feels like a fake.
 Very fast, good packaging, use it first to try the effect
 Very fast and well packaged. The price is good, it's genuine, I'm very satisfied and will come back for more next time.
" It was quick, but the packaging was so sketchy, it looked like it came from a rag market. It feels like a fake, but so far the hospital labs have been good. Eat, "
 Prompt and well packaged. Easy and quick shopping, satisfied.
 Quick, fresh date, good for liver protection, worth buying.
 Prompt and good logistics service. Good review.
 Quick, always buy liver support and liver care products, awesome!
Repeatedly bought many times, good value for money, worth buying
Repeatedly purchased many times, good value for money and good results
Very good, the baby is very high quality, good quality, looks like a sense of high class, the price is also suitable, this online shopping is very pleasant, big praise
Very good, repurchased, been taking it on the advice of my doctor.
The service is very attentive, there is a one-click code check function, there is a receipt reminder, very formal
I was uncomfortable in the liver area and felt significantly better after taking it for a few days. Not bad!
I feel better, my previous mild symptoms are much relieved, but the bag I was given would have been better without the writing...
Just arrived, step know how effective, used to praise!
"Just taken for two days, the effect is not obvious, see the effect later:,"
It's a great value for money and just in time for the event.
Just started taking it, I think it's the real deal! Looking forward to the results!
I have just started taking it and will review it when I have finished.
At first, I thought it was useful, but I didn't feel much afterwards, so I just took my health insurance card and used it to pay over $200!
I have just started using it, so I will review it after some time when there are results.
I have just received the goods, 96 capsules in a box, the effect of taking them will be reviewed after use, the use deadline is 7 months left
I just received the goods, the courier speed is quite fast, I wonder how the effect after eating?
Just received the goods, logistics is very fast, take it to see how the effect
I bought it during the event, it was much cheaper than the drugstore, worth buying, will come back. Very good and satisfied.
Buy for dad, the hospital prescribed, very useful, oh, the price is also more appropriate
I bought it for my mother, she has been taking it for over a year and it's fine
According to the good doctor's recommendation, I always thought that there might be a discount, but I didn't expect such a big discount, good
"It's a bit different from the ones you can buy from a social security pharmacy. The tablets are easily broken when you break the plastic plate from which they are taken. I can't tell if they're real or not. They are definitely of a lower quality than those bought in social security pharmacies,"
The page showed a freebie when I purchased it, and after receiving it I found out that there wasn't one. Asked customer service numerous times, customer service has always said yes said feedback said wait said the system shows no gifts, really interesting!
I have been using it for a month now, but I don't feel any significant effect for the time being.
Good, good quality baby, packaging is very good received no damage logistics is also strong soon received a very high cost performance customer service professional service good baby than expected to good satisfaction
Good food, not particularly expensive! I'll buy it again next time, it's fun to eat and play ！！！！
Good reviews Better to buy in hospital Hospital is 10 to 20 times more expensive
Good review, third time to buy again, taking three boxes to see how it works
It seems to be more tasty than before! I used to take it and wake up with no dryness or bitterness in my mouth, but this time I bought it and woke up with a bit of a dry mouth! I don't know if the medicine is different
Works well and is genuine. A little cheaper than the drugstore, easy to buy and quick receipt time.
Same as hospital bought, should be cheaper
As with the hospital, the taste is fine today.
The two small boxes inside the open box are white boxes without any font? The actual fact is that we all think about it!
It's very good, it's genuine, and there is a call back service, which is very detailed and recommended.
Very delicate, very good quality, very satisfied with a purchase. Thanks to the shop!
Arrived quickly, quality guaranteed and discounted, worth buying
I received it very quickly. I had lost my fatty liver through exercise and diet adjustment before, but recently I have become obese and have fatty liver again, so I continue to exercise, and this time, in order to heal faster, I will eat with this while exercising.
Very effective and will tell good when there is a discount
Good value for money, necessary for liver protection, looking forward to the results
Good value for money, good business
Bought during the event, great price, expecting results!
I received the goods and have taken them, customer service called to ask questions, good after-sales service
"Extremely poor experience, bought medicine sent over, half broken, asked the same day asked how to deal with no reply, three days later let return,. Who has nothing to buy medicine to put at home without using it? The attitude of dealing with after sales is really extremely poor, and also the express packaging a little protection measures are not. The actual fact is, "
"The pharmacy near my home was out of stock, fortunately there was the almighty Taobao Delivery was exceptionally fast, good review. , "
The family has been using it repeatedly, and it's a bit more cost-effective than buying it in the hospital when there's an event.
"The price is cheaper than the pharmacy, of course, than the hospital is still expensive, because of the special period the hospital will not go, non-prescription drugs bought online, the big pharmacy is more assured, logistics fly next day to, satisfied. , "
A little cheaper than the hospital, fatty liver is the only way to go. It is a health product and the effect is not known. First give a good review! Genuine many times to the big pharmacy to buy drugs, buy the peace of mind.
Inexpensive, but a bit of a rip-off when the second one is half price during an event.
Very good price, stocking up for the elderly in the family
The price is just really good value, anyway, personal medicine is bought in the pharmacy, has been quite trustworthy, hope that the effectiveness of the medicine can also be better
"The price is affordable, I hope the medicine is effective, the price has increased, the last time I bought 210 two boxes, when will there be activities?"
Affordable price, fast logistics, good service delivery, 5 stars!
The price has gone up a lot, the date of manufacture is a bit old and the expiry date is too recent
I've been up late a lot, so I'm back for a second time. Very good liver medicine
I need to protect my liver after taking this product.
It finally arrived after a month, and there were events that were much cheaper than offline, so it was worth the wait
Is it the violence of the courier or the bad goods given by the seller?
"Absolutely poor review! Sent out the wrong item and didn't deal with it positively by not sending back the correct medication! It's medicine, sending the wrong one can kill people! I tried to return it and was refused and told to check! No results for a fortnight! It was delayed until it was automatically received! Is this the level of pharmacy? Bad review to the end! Let's just say I was cheated out of over $100! I'm sorry! I will never buy from here again! I hope all buyers will keep their eyes open so they don't take the wrong medicine! , "
It looks very formal and I expect it to be effective in protecting the liver. 5 out of 5
I bought this product after seeing a headline ad. I have been suffering from fatty liver for many years and my medical tests are high in all indices, so I hope it works.
Looks good, just started taking it, hope it works
"The courier did not come directly to be signed for, do not contact me directly when nothing, and customer service response, bad attitude, a disappointing shopping, "
"The courier was so irritating! Instead of sending it directly to my address, I was given an excuse to deposit it in a particularly far away feng nao! Poor review!!! , "
Fast delivery, haven't taken it yet, will evaluate the effect later.
The courier shows signed for, but not actually delivered, contact half a day to know to the door of the small shop, but also does not send the courier cabinet
The courier was a bit depressing, it took ten days to arrive, I was broken for two days
Stylish and stylish, great quality clothes, great for sports
"Rubbish, customer service said there is 80 yuan coupon to me tricked me to come over to buy, the results failed to maintain rights, sales set up more than not recommended to buy"
I'm a regular customer, I always buy my medicine here, it's very good, all five points continue.
A regular customer who comes to buy at events and insists on protecting the liver and protecting the liver.
Bought for the fifth time, when it was expensive two boxes more than 300, when the event 190 。。。。
I bought several boxes in time for the event, it was much cheaper than the pharmacy, so I will stock up next time the event is on...
I've bought this medicine many times, it was recommended by my doctor, I haven't gone for a review yet, I hope it works well
I bought two boxes, the taste and raw peanut rice, suspected that is made of peanuts, eat a period of time to see, bad open spray.
I'm not too sure now if I've picked up the delivery after the purchase. I'll go and find out.
A healthy, trustworthy pharmacy is always preferred for buying medicines.
Seller Not fast, this packaging drug packaging is too simple, so ugly. Something *expensive*, *expensive*, the packaging is so simple, who are you fooling? And it doesn't work very well. The actual fact is that you'll be able to get a good deal. It's not good value for money at all, very disappointing.
The seller The speed is fine, but the logistics are not good, the packaging is not good. Several copies of the list into a box sent, you can not afford that courier fee? And also do not say, you put into a box, and your packaging has been deformed, I do not know how long the goods, is not fake ah?
Nothing to say, thanks to the pharmacy being much cheaper than the flagship shop.
"It didn't do anything, it felt like a fake. , "
"The tracing code is genuine and the price is much cheaper than the physical pharmacy,cheaper than the physical shop"
Getting the items was quite a bit of a twist. Don't want to say much
Took it back for a day and expecting a normal medical result in March.
Your pharmacy is a really good deal for 618, and for those of you who need medication regularly, it's a good idea to buy from a pharmacy. All in all very good
Is it possible that your stomach is ruined if you take this medicine. I took it twice and my stomach hurt so much that I went to the toilet more than 20 times a night
I'm not sure if I'm going to be able to get a good deal on this.
No alcohol in general, take two capsules before occasional social functions mainly for liver protection
VERDICT Nice, good, affordable, good value for money, good quality, good outer packaging, very fast logistics, good customer service, will buy again next time.
Deceptive to consumers, the page shows a gift when purchased, but not when received. Asked numerous times, customer service keeps saying the system shows no freebies, but asked why the page shows there are freebies, can't answer that! Ohhhh!!!
The last few times I bought it, it came in individual packs, but this time there was no individual pack and the pills were falling out of the box.
I have taken two boxes a few months ago, the effect is very good, effective for liver damage and high blood lipids and insomnia, after taking it, no weakness and dizziness, sleep back to normal, make people full of energy
I went to the pharmacy and compared the prices here, so I hope it helps.
"Good date, rare, long stay up Wine can be taken, good results, just a little more expensive. , "
The date is very fresh, genuine medicine, and a great deal for a double 11!
The date is fresh, but the packaging is crushed, so I don't know if the medicine inside is crushed yet.
Sanofi is a trustworthy brand, always use it, buy again after eating
One of the top three medicines for improving liver health indicators, efforts are being made to lose weight and supplement this medicine to improve fatty liver.
I have just started taking it and will wait for the results to be evaluated later.
I have scanned the code to confirm that it is genuine, and I am taking it now, I believe the healing effect will be good
I've scanned the code and I think it's genuine, the price is good, I'll come back if I need to~
I scanned the code, it is genuine, because I first prescribed in the hospital, eat a period of time feel good, so I bought another box in the pharmacy, and then scan the code, the hospital prescribed together, the results are the same. The logistics is also fast, but also to home, must be five-star praise!
"merchandise: the packaging is badly broken, the medicine inside has been taken apart, the number is not less, and do not bother to count, I hope the seller to pay attention to. ,service: good"
"Product: good quality, fast, second time buyer. ,service: good"
"goods: the second purchase, is indeed authentic, and so this time after taking, you can go to do a retest, I hope there is effect,service: after the initial purchase of customer service is very responsible to call over instructions on how to take, by double 11 activities to buy some more, this time the logistics is not very reliable, Suzhou to Shanghai went four or five days, but also by the way ran to Quanzhou shopping."
"Goods: fast logistics, affordable price, genuine, old customer, good as always, will come back. ,service: very good very satisfied."
"The goods are good and have been purchased many times. But the service of the rhyme express is too poor, the goods arrived in the community has been 8 days, they just do not deliver (specify to deliver, do not put the post, they just ignore you), logistics express to 0 points. , "
Last time I took a box, it went down from over 130 to over 80. Take two more boxes and see.
The last time I took it, it worked a bit, so I'll buy two more boxes to reinforce it.
The last time I bought a box, I took it for a while and didn't feel much effect. This time, customer service called and said that the campaign was strong. I bought another six boxes for cheap. I hope it is not a fake medicine. I also hope it is not poison. The packaging looks very simple. I hope it will work for my fatty liver
"A large part of the production date has passed, the spare medicine, the price is not biased, why is the shelf life so short, poor. , "
Biologics are effective. Currently, one capsule three times a day is good for lipids and liver function. It is recommended that you buy them after seeing your doctor rather than taking them on your own.
At $200 real money you get 2 boxes of 192 capsules of Ezanuba, this is a must buy. Unfortunately this price is only available once a year.
"It's too expensive in brick and mortar shops, more than 30 capsules for 90+,"
I've tried the German imported version before, so I'll see how the domestic version works.
I have tried it, the date of manufacture is quite new and it has one year to expire, so I expect it to be effective.
I'm trying it out, my fatty liver is getting worse now, hope it gets better~
It is genuine and trustworthy. If you can't do genuine in medicine, I'm afraid you can't buy genuine medicine online in the future.
Genuine, fast logistics and medication instructions from the doctor
It is genuine, I believe, usually wine stay up more, buy to eat to take care of the liver, liver good talent can be good.
I received it and haven't taken it yet. I was introduced to it by a friend and bought it. It should be a good liver protector.
"Received the goods, opened very dirty, I wonder if it was picked up from the ground? , "
I received the goods, I found that I bought the wrong want to return, but not to return, said the medicine can not be returned, I did not open the seal and not damaged, angry. It's more than a hundred dollars, the hard-earned money of our working people.
"received the goods package broken a hole, packaging dirty, so expensive medicine grinding with a poop ring, really angry * , serious suspicion courier want to steal things, "
I received the goods are genuine, customer service is very good patient guidance on the use of drugs.
I received it, I'm using the effect, I'll review it later!
I received the product quickly, it is genuine, take a period of time to check the liver function to comment again
The first time I bought, I do not know how effective, Tmall shop self-owned pharmacy or not let me down ever, after using a detailed review.
"Great after sales pharmacist service, patient. I have taken this medicine before, keep taking it for liver protection,"
The quantity is high, it is genuine, the effect is very satisfactory and it is very easy to eat. The price is very good, especially great.
I bought it on double 11, the price is really cheap, treating alcoholic fatty liver, take it and see how it works.
I bought it on the 12th, I forgot how much I bought it for before, I bought it because I felt it was a good deal
Double 12 before 290 bought two boxes, double 12 bought more than 220 two boxes, said the price guarantee, the results of the complaint only 18 refund, speechless ... Dan bird also did not deliver ...
The price is strong for the Double 11 and the logistics is as fast as usual, satisfied.
I bought it on the 11th of February, the price is really good, I will come back when there is an event
I bought it cheaply on the 11th of February, I hope there will be frequent events!
"Ordered on the day of the double offer, but and the delivery was average. , "
"Fast, genuine, for the kudos,very good, with activities, very cheap"
I have received the medicine I purchased! Because I always take it for my liver!
Too much is not good either, it's all automatic replies and no sincerity
"Taobao more than ten years to come, every day there are purchases, comments every day to type, really quite tired, so do a version of their own to the shop comments, something good, the shop is good we will give good reviews, really is not good shop, I will only take the trouble to type a lot of evaluation text, because that is to give a bad review. This shop has good stuff and good service, so I give good reviews, "
Taobao Xiao Er taught me I have to be a bad customer and can't be a good person
Particularly satisfied, praise must be praised, has been purchased many times, the family must have, purchase price is affordable, delivery speed is very fast, packaging is also very beautiful
Physical examination of fatty liver, previously bought the ezanine, the effect is quite okay, this purchase, delivery is quite fast, the price is also affordable, worthy of recommendation
I have heard that it is effective in lowering glutathione, so I will test it after taking it.
It's good, the doctor recommended this medicine, it's very effective in improving transaminases
Pretty good, except that the shelf life is from June last year and expires in December this year. Otherwise quite good
It's good, I'm already taking it, let's see how it works after this box!
It's good, transaminases are not a bit high, after a month of taking it, it's normal
Pretty good after eating feel very cool in the liver area, heavy fatty liver, with dieting to lose weight, hope the old fatty liver will be well!
Quite good Ezinfluenza polyene-phosphatidylcholine capsules, good value for money.
Pushing back incompetent customer service and not dealing with the progress of complaints! Very bad shopping experience! Big shop bully!
Buying medicines from online pharmacies is convenient and affordable, and you can be assured of quality.
I just bought ninety-six pills, received a marketing call from the shop, said I bought that more than one hundred and fifty a bottle, this activity as long as more than fifty, and directly sent me the link, I heard a very good deal, out of trust on line did not even look carefully immediately shot 6 boxes, only to get the hand found to be thirty-six pills, to be honest I feel that this is a marketing with fraud!
I suddenly realised that I had taken too much of the previous dose, it was three capsules each time I took it three times a day, and I felt like I had been taking it for a while, and now I'm still a little scared thinking about whether there might be side effects.
My husband has a fatty liver, this time it is a return purchase, before that it was taken intermittently, and for the time being, he did not go for another check-up, then let him take it, even if it is not consistent, let him take it regularly again for a while, after a period of time when the epidemic has subsided, then check-up again
When I look at my previous purchases, I see that they are getting more and more expensive.
I've had five or six boxes and it seems to be working. The whites of my eyes are visibly blue-white, although there is still a light, transparent film-like yellow, but it's already a bit hidden. It's still not ideal. I think it's working.
The logistics are very strong and the courier boy is very good, delivering at a very late hour.
"Logistics is very fast, but the box is a little flattened, anyway, it does not affect other ......, "
Very fast logistics, try two boxes first, then check the fatty liver
The logistics is very fast last night the order arrived today, there are activities to buy the price than the physical shop for a lot of good value, have eaten a box, now feel a lot better, eat a period of time to go to the hospital for laboratory tests
Quick logistics, good service, just don't know how well it works?
"The logistics are a bit slow, the main buy this, liver protection to try to see if it works. , "
The logistics is quite fast, thanks to the young man. I went to the pharmacy and compared the price here.
The logistics are fast and the product is fine, mainly because of its convenience.
"Logistics one star to never call the courier who does not contact the buyer, obviously Dan bird is home delivery, hard to make delivery on the courier cabinet, absolute absolute son, very speechless operation, "
Good value for money. Remarkable results. Very fast logistics. It is the choice of not germanium.
I hope all is well, I don't know if it's good or not, I'll say after the review
I hope it works, my fatty liver has turned severe and I can't go on without some medication... Good review!
We hope it will really help to protect the liver and preserve it. Do not let us down.   I really hope that the seller next time do not muddle through, the whole courier the whole package is not so sketchy, do not qq search, poor can not afford to look like can not do this. Take not on the table thing it. To pack to pack a little better, the box are let you whole so bad, like from where that, the whole imitation counterfeit I want products, there is no so fake it, you this should be fake.
I hope I can live my last days with a smile on my face
Let's take it first. It still feels like it's working. I don't know if it's a psychological effect.
"Take it for a while to see the effect, the packaging is not very satisfactory, three boxes of pills hard stuffed in a small one, no bubble wrap, one box is almost crushed. , "
Nowadays, work is becoming more and more stressful and we often have to stay up late to complete our workload. Our liver is protected by the use of polyene-phosphatidylcholine capsules, which are plant-derived. Buy some for the big event!
I believe the pharmacy must be genuine, this belongs to the health products, the effect can not be evaluated for the time being, people over 30, it is time to pay more attention to the body, good health in order to have a good state of mind and mentality, especially like me this kind of life is stressful and more social people, hope that friends like me can have a good body.
The effect is not bad, it will be more comfortable. Consolidate again.
The results are very good, mild fatty liver take this stuff immediately, there is a return visit, good
After I received the medicine, the pharmacy called to give instructions on how to use it, and the after-sales service was very good
I received the medicine and used it, satisfied, good review, 5 points
The medicine was received. The packaging is in good condition. The logistics is very fast. I will come back to buy it again if I have good results. First of all, I would like to give a good review.
The medicine is quite good, the same as the one I was prescribed in the hospital, and also during the Chinese New Year , very good
The effect of the medicine is quite good, good value for money, praise to support a
The effect of the medicine is too strong, after 10 days of taking it, my body can not stand it, chest tightness and difficulty in breathing, reduce one at a time to get better, I hope my body will be healthy.
The medicine has been received and I will come back to evaluate it after taking it for a while. The medicine is genuine, and the code was scanned to confirm it.
The medicine has been received, not yet taken, is not genuine do not know, wait for the use of re-evaluation, but the customer service attitude is very poor, comprehensive hl134 service is not complimentary, first poor rating respect, please your company properly handle
I'll have my liver function rechecked in a month and look forward to a good turnaround in the tests!
I just bought it a month ago, to protect my liver and be kind to myself.
I bought 6 boxes together, it was a good deal when I did the event, it arrived quickly and I am very satisfied.
As always, I feel much more relaxed and sweat more after taking it.
Take 2 capsules a day and come back in 30 days to evaluate the results, if I remember.
Consistent overeating, liver damage, doctor recommends choline
I've been taking this product for a long time and it's a very authentic and reputable business, praise you!
I've been taking it, but I don't know if it's working, but it's recommended by my doctor for 618.
Been taking it, back at my mother's house, and get it online. So good, thanks!
I've been taking this, but it's true that the difference in price per unit from the last time I bought it is a bit much.
I always buy here, it's especially good and genuine. I buy a little as soon as it goes on sale. Doctor says it helps with fatty liver
The doctor recommended this medication after a high liver function test at the hospital, and it worked well for a while last year.
The hospital also prescribes this medicine. It is very effective in lowering transaminases. Buy some more while it's cheap.
I have checked it is genuine and it is more convenient than the drugstore. More events.
I have taken a course of treatment, the results are good, I bought two more boxes back
I've started taking it, but I don't know if it's working yet. I'll go for a blood test in half a month to see if it's working.
I have received it, first day to take it, wait and see how it works
Have scanned the code to verify, have taken it, should work, good review!
I've bought it from Neptune before and thought it was good, but I haven't had it yet.
Ezinflux, works great, great quality! I have bought it many times!
Yi Shan Fu praise oh, the beaver system of delivery even if the
I received my liver medicine, but I hope it is genuine, the logistics is very fast the first day to buy the next day to the door, five stars praise
"The logistics were a bit slow during the epidemic and the product has not been used. , "
A five-star review for normal delivery during the epidemic
"I didn't want to go to the hospital during the epidemic, so I thought I'd look online, and I didn't expect the price to be cheaper than the hospital ~ but the delivery was too unhelpful, stuck in one place for six days, and then I asked customer service to complain for a refund, and the package actually moved again the next day after the complaint, and I don't know why, "
I have been buying my family's medication from this online pharmacy for a long time because of the peace of mind and good value for money, especially the doctor's recommendation for the hepatitis treatment for fatty liver.
The transaminases were elevated due to the effects of other medications, so the doctor suggested taking Ezanlord.
Because of long term medication, liver function is not good, this is a good regimen, and the price is also very affordable
I've been using it for a while, no obvious feelings, I'll follow up after a while
I'll come back when I've used it, I always drink wine, let's see how it works!
"The discount to buy, cheap a lot of this good reviews then is a bad review bad review, especially the logistics, not to the double 11 peak it, from Shengze to Suzhou transit to several days, bad review online Baidu, there are a lot of trolling Suzhou transit of China Tong do not know why still use China Tong, the other can not use? Originally the next day to the province, the 2nd morning order, the 5th afternoon I went to take the. It was fine, but the key is that the transit in Suzhou for a few days is very unpleasant, "
"Expiry date too short, after-sales service refused to replace, very poor after-sales service, still good in physical shops. , "
I have a fatty liver and was recommended to take this medicine by my doctor. It's for liver protection.
Here we go again, commonly used medicine, hope this time the stockpile can be finished after taking, health is most important.
Same medicine as the physical pharmacy but much cheaper and more patient friendly. Good review.
I have been taking it orally for a while and the results are very obvious. I plan to treat for two months and then review the liver function to see.
"Not even this expensive at the local pharmacy. I was wrong,"
I'm taking it, but I don't feel much. I want to take care of it because I've been socializing a lot lately
I have bought many times here, and everything that is not available in shops is available here.
How can't the traceability code scan it!  How is the effect not yet eaten, after use and then comment
Long-term use is highly effective for liver health!
I asked a lot of questions, he did not feel annoyed, will seriously answer me, this I express my heartfelt respect to the owner, such a good owner is not much. I received it fully packed and to my surprise, it was even better than I expected! I have to give it a big thumbs up.
This time it arrived in the form of an August 2021 ex-factory Ezinfusion. The production date is printed differently on the outer packaging than the one I bought in the first half of this year. And there are no 4 tablets in two small cartons inside.
"A little more expensive this time, I buy it for my mum every time when it is active, "
This time the packaging inside was not even sealed. It feels as if it was temporarily packed.
This time, the hospital did not prescribe enough temporary replacement, quickly, without delay, the packaging box hospital small box 2 plates 24 capsules different, should be genuine!
This time the delivery was so fast that it surpassed the speed of BOE. I hope it can be maintained.
"This stuff is a bit pricey, made from soy extract... profitable! Haven't taken it, hope it works a bit! , "
This was originally requested for a refund but was not returned, two orders were sent over forget it anyway my mother-in-law has to eat all the time, so no refund, good review!
This price is really super affordable and so much cheaper than anywhere else. I am sure the quality of the pharmacy is not bad either. I will buy again next time I need it.
I had heart palpitations less than a box of this and then stopped, afraid to take it
This medicine is cheaper than the one bought in the physical shop, and the double 11 event is a good deal
After taking this medicine for a few days, I feel really good, it is good for fatty liver, three highs and insomnia, so please buy it with confidence. If you have a fatty liver, buy it now. If you treat it late, you will get cirrhosis of the liver and eventually liver cancer.
This medicine to engage in activities, buy also do not know the true or false, do not know how effective it is yet, after use to evaluate it.  But this time the packaging is very sketchy, very ugly, the box is broken and folded, and it doesn't feel like the real thing, this time it's different from the last time, really different, also selling fake goods?
"I have been taking this medicine, the effect is still very obvious, good medicine worth recommending. The price in the pharmacy is a little more expensive than the drugstore, trust the big pharmacy, I bought six boxes at a time, no doubt the genuine product. , "
This one works after taking it body is less fatigued! Will buy again if needed! The seller is good as always!
I've been taking glucose medication for the past two years, and then I also needed liver protection. This time the big pharmacy price was still a good deal.
It works really well, very satisfied with the goods, it is an infinite repurchase model, recommended!
Really say double eleven, an hour before the order, buy more to send a gift, a one-time purchase of six boxes, ten days have not received, in the consultation said prescription drugs no gift, you have on there is no on no, business a little integrity.
Genuine, better price than pharmacy, same as prescribed by doctor
Genuine Super fast, arrived super fast, packaging is exquisite, really opened the door to a new world ......
Taking it now! I will take it for a month and have another liver function done and see the results then. If it works well, I'll keep taking it and look forward to complete improvement!
I had a fatty liver before and was advised to take it, but when it improved I stopped... this year I had a medical examination and was told it was infiltrating again, so I started taking it again... my poor liver!
Previously, I bought a box of 36 capsules at a pharmacy for 72.5/box, but I bought this 96-capsule pack for less than the price of two boxes on Double 11, which is a real bargain.
Previously prescribed in the hospital, this time bought in the same quality as the hospital
I went to the hospital with high fatty liver transaminases and was prescribed the same medication, and the doctor prescribed it well!
Very good quality, completely exceeded expectations, very fast, packed very carefully and tightly, very satisfied with a shopping
"Very good quality, exactly as described by the seller, very satisfied, really like, completely exceeded expectations, very fast, very careful and strict packaging, logistics company service attitude is very good, delivery speed is very fast, very satisfied with a shopping."
The quality is very good, the first time I received the goods opened to see, very good, very satisfied
"I've been eating for a few days, I feel good, I'm going to go for an ultrasound after eating, I'll add a comment then, it's really effective, my fatty liver has become mild, but I've been eating until now"
Finally I received the baby, the stuff is good, the price is good, thanks to the shopkeeper!
I have a severe fatty liver and I'm going to try it for a while.
I am going to take blood tests after a month to see the results.
My brother recommended it, he had a high transferase level of 200 and took this to bring it back down to 70, I've also been a bit high lately, I've been taking it slowly for my health, looking forward to returning to normal levels!
Ordered yesterday, arrived today, honest, trustworthy!
As a gastroenterologist, this is recommended for elevated liver enzymes due to fatty liver.
I bought it as a single product and it's the same as the one I bought in the pharmacy.
Finally I received the baby I needed, the stuff is good, the price is good, thanks to the shopkeeper! To be honest, this is my Taobao shopping to make me the most satisfied with a shopping. I am very satisfied with both the attitude of the shopkeeper and the items. I asked a lot of questions, he did not feel annoyed, will seriously answer me, this I express my heartfelt respect to the cabinet, such a good cabinet is not much.
For anaemia, it works fine and the haemoglobin has normalised.
Very good quality, very fast too, a shop I like very much, I want to recommend it like crazy to my friends
I'm not sure if I'm going to be able to get a good deal on this.
I've used it before. We'll have to see the blood results to find out if it's good.
I've been taking this during pregnancy, the doctor prescribed it, it's not bad, it's also prescribed for women and children
The iron tablets I have been taking during pregnancy are so far anaemia free.
I've been mildly anaemic during pregnancy, so I came to stock up as soon as there was an event, good good good, much better value than the drugstore.
I have been taking this for blood during pregnancy and now I am breastfeeding after giving birth and still taking this for anaemia
I have been taking this for iron during pregnancy Baby is quite good very satisfied, really super like, very supportive, the quality is very good, you can rest assured that the bold purchase, if the product is not good, I will also spend some effort to comment on the properly.
I bought it in a pharmacy during my pregnancy and it was good, so I bought it online this time, mainly because I wanted to get a better deal online, so I wanted to take some supplements.
"Iron deficiency anaemia during pregnancy, the doctor prescribed this medicine during the maternity check-up, it is much better than oral liquid iron supplementation, not nauseating and convenient."
The hospital dispensed this subsidised medicine for iron deficiency during pregnancy. I ran out of it in one go and bought three boxes directly from here. I hope my ferritin goes up in a hurry!!!
The iron deficiency during pregnancy, I bought a bunch of them to supplement, the ferritin measured before was 9.8, now it is 13.6, it has increased a bit, which proves the effect, continue to persist, try to supplement to 30 points
Iron deficiency during pregnancy is the same as what the doctor prescribes and is a little cheaper than the hospital.
"Severe anaemia during pregnancy Continuing to take blood supplements while breastfeeding, "
I was recommended by my doctor to buy this product for over $30 at the pharmacy, but I bought it online for $27.80, which is a good deal.
I am anemic during pregnancy and bought it to replenish my blood. This is the kind prescribed by the hospital, cheaper online, second purchase already
The doctor prescribes two boxes each time I have anemia during pregnancy, but I have to go to the hospital to get them, so I have to go to the hospital to get them.
I was tested for anaemia during pregnancy, and I have weakness, poor appetite and bloating. I don't know if it is caused by anaemia, but I insist on taking it and hope it will improve.
I was constipated during pregnancy but had to eat up again when I had too many blood draws for my glucose tolerance.
Iron and blood supplementation during pregnancy, haven't taken the test yet, not sure what the effect is
If there is an event, it's cheaper than buying from the hospital or pharmacy, but if there is no event, it's better to buy from the hospital.
If you don't know anything, you can ask the customer service, they will answer in detail, kudos
I have 88VIP, so I can buy things at a much better price. I am taking iron supplements during pregnancy, so I hope it will be normal soon.
I used a coupon for five dollars cheaper than the drugstore, a better deal, I forgot to buy two boxes, the second time to buy back to the original price, I hope to do activities often!
It should be genuine, the same as the hospital prescribed, can
I think it's real, it's fast, and it's cheaper than a physical shop.
The medicine prescribed by the hospital is not constipating after taking it, it is quite good
I ran out of this one prescribed by the hospital and came back to buy it myself
Two large tablets of 20 capsules at about the same price in the hospital, so I blame myself for not reading it clearly
The doctor's prescription is half the price of this one, which is good
The doctor prescribed it for iron deficiency anaemia, so I had to take two pills a day. Now I went for a test and it was iron deficiency, no more anaemia but I still have to take it for a while to consolidate it.
I've been buying the medicine from this company and it's still working
I always buy from her, the price is quite cheap, it's not bad, it's the real thing
"The same brand of medicine, the hospital to buy twice as expensive, found in Taobao, took two boxes, very reassuring. It's very quick, keep buying back, "
Delicious as always, love it*, simply love it.
It comes in a box of 10 capsules and the hospital doctor prescribed it in a box of 20 capsules. So the price is nothing special.
I bought 10 boxes at a time. My wife is severely anaemic, so I hope it works well.
"I was constipated when I took it, but after stopping the medication for 3 days, my bowel movement was normal, I think I should take more dietary supplements,"
"I don't know if I have a doctor's license or not, but I came in here and I was just fooling around, and I said I was pregnant, and you said you ordered the wrong one and that was it.
If not for the next day to, definitely not in this buy, sold more expensive than the hospital, the results of slow logistics, double 11 also reduced the price, obviously in the price guarantee period and range, but replied that not price guarantee, not to make up the difference in price, the experience is too poor
I have checked the medicine and it is genuine, but I feel that the capsule is smaller than the previous one.
Thank you, I've been taking a month's supply and I'm feeling much better.
The effect has obvious, this is the second time to buy, before buying three boxes, eaten, continue to eat, look forward to good results .
The results are good, after taking 2 boxes, the blood red blood cells reached normal level
Trust the big pharmacies, you can't tell if you've taken this stuff or not
Buying medicines online is quick and much more affordable. It's so easy to live now!
Logistics is fast, pregnancy vomiting is not worried about the taste, eaten black or green, is normal, a pleasant shopping experience
Very fast logistics and good stuff, a very satisfactory shopping
I have iron deficiency anaemia, I have been taking it for a while and my iron level has increased a bit, the effect is fine, I am continuing to take iron supplements.
It's good, and the colour of the poop shows that it has a high iron content.
It's all good in iron and it's the third month
Great speed! I didn't expect it to arrive the next day in Sichuan
It says untreated urinary tract infections can't be eaten, I've had it before but customer service said it was fine to eat, I was afraid to eat it and still haven't ......
There was an event on double 11 for iron supplementation during pregnancy, the same as the one prescribed by the doctor. The price is a bit cheaper.
Double 11 is a pit, not even close to a bargain
Double 12 three boxes actual payment 79, cheaper than the physical shop, not easy. Iron deficiency anaemia works when you eat some, but not when you don't.
Received, fast delivery, trusted quality!
Suitable for iron deficiency anaemia, old brand, many people are using, OTC drugs Oh!
I was given this in hospital when I had my baby and have been taking it since I was discharged.
I had a baby and my doctor prescribed iron capsules, I have been re-buying them from Tmall because of the epidemic while breastfeeding
"Last time I bought it was great, bought it for an event, hope the same this time, a few boxes crushed, "
Freshly dated. The hospital prescribed this blood tonic.
Iron deficiency anaemia, this works well for me, I take a capsule occasionally. There is a great deal for events.
I've stocked up on six boxes before and after, I've bought them at home before, and I can wear them for anaemia.
I've been to many pharmacies but they don't have it, so this is the only place to buy it.
I didn't go to the hospital for a check-up, but I'll keep taking it for a while to see the effect.
I only believe in buying medicine, I hope this will replenish my blood
The price of three boxes is cheaper than the physical pharmacy, I have not yet eaten, first praise
Bought for four months.  Try it. Iron deficiency anaemia in mid to late pregnancy
I bought ten boxes. I was basically prescribed by the hospital before, and this is exactly the same as the hospital bought. It's good.
"It's heartbreaking to look at the blood I bleed every month, the iron I pay to replenish.... , "
It looks the same as the hospital bought ones. The price is also similar.
It looks like the same as the drugstore one, so I guess it's real.
It looks the same as the one I bought at the hospital, at a much cheaper price, quite satisfied.
I bought it after reading the reviews, my child is very iron deficient and the doctor prescribes one box at a time, so it is convenient to buy it here.
"The price is always fluctuating, every time I buy it is different, this after-sales service is really intolerable, returns and exchanges are never processed, a question is to let people wait, and then nothing is done, the price is different every day, or caution to buy it"
"The box came flat and I don't think this brand is as good as the ones I've bought before,"
The goods have been received, the product is very good, as long as the anaemic friends can buy.
It's much better to buy during the event than in the hospital, it's the same when you look at it
Bought at an event, 7 or 8 dollars cheaper than the price prescribed by the hospital
I am constipated, I will wait for two months to review the effect of iron supplementation
I'm pregnant now and found out that I have iron deficiency, the doctor also told me to buy this medicine, today I came back to your house to buy 10 boxes.
"My haemoglobin was a bit low after pregnancy, I took it for a few days and waited for the next blood test to see if it had come up,"
I'm pregnant and a bit anaemic. The doctor prescribed the medicine and ran out of it, so I bought some for myself, trusting the quality of the big pharmacies.
"Pregnant to take this iron supplement, then the doctor prescribed the same as last time, I said out of stock, so I bought online price than the hospital to be cost-effective quite good, almost finished eating, well this is still quite satisfied. ￼, "
When I was pregnant, I was anaemic, but I was able to make up for it after a while.
Very affordable Much cheaper than pharmacies Genuine product Satisfied
Very good next time will come back, good value for money, iron supplement with vitamin C, waiting for the next maternity checkup to see if it meets the standard. Will come back again, recommended by a friend ！！！！！
Very good, recommended by the hospital, the blood replenishment effect is quite good
I've bought many boxes, but I can't get enough of the other ones, so I'll take 3 boxes of this to get to 100, and I plan to keep taking it until I give birth.
Good to go home to Golden Harbor International amount u weight loss primary stage on the spot
"It's the same as a hospital prescription but a little more expensive,"
I compared it with the one prescribed by the hospital, there is no difference, but the hospital's manual was lost, or else I could have compared it, and overall it was cheaper to use the allowance than the hospital.
Same as the pharmacy, scanned the barcode and all the information matched up
It works, it's effective, my doctor prescribed it as an iron supplement when I was pregnant
Good good good, same as the physical shop bought, very satisfied ！！！！！
I haven't eaten it yet, but I believe it is healthy and the quality should be fine
It's okay, I will buy it again, my stool will become darker after taking it, I usually take it during my menstrual period
Not bad, quite good, worth buying, will come back later, good
It is the same as the one I bought in the hospital, and I keep taking it every day in the hope that it will replenish iron, except that the poop is black every day after taking it.
"Last time I was prescribed 3 boxes of iron, one capsule a day for a month, but the effect was not very obvious.  The price is similar to that of the hospital. The cost of 3 boxes prescribed in the hospital last time was 89 RMB, and 3 boxes here is 83 RMB, which is more affordable than buying from a pharmacy. , "
It's the same as the one you get in the hospital and cheaper than the hospital
Same as the one I bought at the hospital, I couldn't even get it at the pharmacy, so I bought it online
I bought it for my dad, it's the same as the one I bought at the pharmacy, but cheaper, it costs about 30+ a box at the pharmacy.
I bought it for the elderly and hope that it will be effective when taken consistently.
I bought it for my sister, she asked for it by name, so I guess it's okay
Bought it for a family member and said it was the same as the one prescribed by the hospital.
Just received the goods, not eaten yet, double 11 cheaper
The side effects are still quite obvious, dry heaving! Don't stay up late if you are taking this. I feel that if I take it and stay up late, I will cough and dry heave, and if I don't stay up late, I will be better. I don't know the effect of iron supplementation yet, I will go back for a review after taking enough for a month
Repeat purchase, I feel fine after eating for a while, a better price would be great!
Works very well. I use it all the time. Our city hospital here prescribes this for pregnant mothers too
 Fast, second time back, same as hospital bought
 Fast, logistics is powerful. Customer service is very patient, the hospital rash concluded that it is iron deficiency anaemia, before the hospital has been to pick up the medicine, with medical insurance is very cheap. I was afraid to go to the hospital during the epidemic, so I bought it online. I hope it is genuine.
 Fast, very well packaged, the code check was the first time it was scanned and it was the same as the one bought in the hospital.
"Second purchase, not enough medication prescribed by the hospital, should be genuine, "
"The second time I bought this product, the price was very good, and the hemoglobin went up in a month, but the quality of the capsule shell was not very good, two of them were rotten, but the customer service has compensated for it, otherwise all aspects are quite good,"
Recommended by my sister-in-law, better than health products, nails are full of Qi and blood
I couldn't wait to open it when it arrived, I was really not disappointed, the quality is particularly good, the value is also quite high, satisfied with a shopping
Taken from pregnancy to breastfeeding, 2 capsules a day together with Vitamin C. Haven't stopped, Qi and blood are important!
I've been buying this since I was prescribed it in the hospital and it's much cheaper than the hospital.
Nothing wrong with it except that it's expensive. Of course, it's the same price everywhere you go, so that's probably my problem
It's much better value than buying it from the pharmacy. The hospital also prescribes it for anaemia in pregnancy.
"Better value than a pharmacy, just not quite as fresh in time. , "
It is much cheaper than the physical shop. I think the pharmacy bought it is genuine. I'll see if I can take it and review it again.
Much cheaper than the physical shop, authentic, recommended to buy
"Violent shipping. This is what it looked like when I received it. The cardboard box was wet and rotten. The boxes inside were all squeezed out of shape when I opened them, one box was already cracked and wet. Now it's all spread out to dry! Very angry! , "
Baby has received scan is genuine, want to tone the body look forward to good results
The baby was received and the logistics were fast. This is the second time I bought it! All the ones I bought yesterday arrived today.
Great baby, super fast, great logistics, 5 out of 5!
Good packaging, fast, appearance as described, looks good, may the medicine be effective.
Buy with confidence. And affordable in physical shops.
Bought at 618 event, great deal, repurchased many times
" ,previously bought at $83 for a three box set, now selling for $115 for three boxes. The price has gone up quite a bit. The price is set by the person, the stuff is *there*. This family is really serious about selling their goods."
" ,pregnant woman with iron deficiency, took two boxes and it was normal, but constipation was very bad, later changed to Ligustrum, that medicine does not constipate."
" ,Due to the epidemic, the goods have not arrived yet, I will comment again when they arrive. , "
",I have bought it many times, this time for the event, prepare some goods, is recommended by colleagues to buy, blood habit is very "
",hospital prescribed 20 capsules at 55 yuan a box This price is higher than the hospital Next time I won't buy online The price difference is a bit big "
" ,I've bought it many times and my blood cell count has come up"
",Dark stools and constipation! I'm torn between taking it and not taking it, so if you've taken it, please give me some advice "
" ,It did not work, the anaemia is still very serious, there is still a difference between the effectiveness of this and the hospital medicine. , "
" ,I have been taking it for almost a month and my hemoglobin has gone down instead of up. I don't know if it's not working for me or if it's a mix of real and fake and won't be repurchasing."
",It's good for blood, and it's better absorbed when taken with VC. But don't overdo it, I got a kidney stone from taking VC"
I'm a repeat customer, cheap, affordable and most effective, headache, runny nose, two packs and I'm fine
_I can't even buy it in the shop, but luckily I can buy it online much cheaper than in the pharmacy
"3 boxes of Cold & Flu for $39.90. A box of 20 sachets of Banlangen is $17.60. The combination was charged at $69. I didn't look at it when I bought it. I really don't know what to say,"
999 snot essential Always available in pharmacies Very good and fast
999 cold medicine received Fast, affordable, come back later
999 Sanjiu cold and flu granules, has arrived also brought two boxes of antiviral oral liquid, next time will come back to buy
"9 bags, pharmacies sell them in 10 bags,"
I've bought everything from the pharmacy many times and I've had good reviews!
I have been buying Cold & Flu from Health Pharmacy again and again and it works very well
Health Pharmacy's medicines are really cheap and convenient for the people
Health Pharmacy is convenient and affordable, so I stocked up a lot of essential medicines for my family at once
Healthy medicine is much cheaper than pharmacies, faster and comes with a free mouthpiece!
I have bought it many times from the pharmacy and it is genuine and good value. Arrives quickly.
Pharmacy to buy drugs really assured, affordable prices, good quality drugs, very good service, fast logistics ...... Zan Zan Zan
I bought it for my family, it's cheaper than the pharmacy and it's fast.
Contractor's log: to develop a method: eat soft food. This world chicks are infinite, but our energy is limited; with limited to pick up infinite, definitely lost, so I decided. In the future, I will no longer go to pick up unlimited chicks, but to focus on picking up a rich chick, eat soft rice also want to eat not humble.
Good packaging, fast logistics, affordable price, much cheaper than the supermarket is not bad Oh
The packaging is sturdy and the date is relatively new.
The packaging is particularly good; received clean and crisp; unlike other couriers received mess; really powerful
Properly packaged and relatively new date, the pharmacy is trustworthy.
The package was in good condition and not damaged. The logistics is also very fast plus one yuan to buy antiviral oral liquid is very good value home stock up on cold medicine is necessary
"The quality of the packaging is particularly poor, dare not eat, or buy offline suitable, buy online does not give a refund, "
Baby. I received it, it is really a treasure in this very period, it can solve the first symptoms of cold and flu, reduce the pain to reduce cross infection, logistics is very fast, I am old and disabled, but also home delivery, very mantle thanks, five stars praise
Baby Very fast, I have bought this medicine several times on, and it works quite well. Good review!
I bought it as a home remedy in case I have a cold, and I am satisfied.
I received the baby, it is still a lot better value than buying offline.
Baby received, very good, also send antiviral oral liquid a box, cheap price good,
Baby received, the family's regular medicine, worth buying.
The baby has been received, the logistics is very fast the packaging is very good, have bought several times. Cheaper than the ones in the drugstore. Good review!
After comparing several platforms, I finally chose Big Pharmacy, cheap or genuine. I bought several boxes, one box contains 9 pouches, which are warm and very sweet. It works well for treating colds. The logistics is also fast, arrived on the third day.
Cheaper than the physical shop, second time to buy again! A must for your home!
Much cheaper than the physical shop, genuine, and very fast, support the pharmacy
Much cheaper than brick and mortar shops. Easy to buy during the epidemic.
It's a little cheaper than pharmacy prices and easy to shop online.
It's cheaper than the pharmacy and quicker.
Cheap and good, a little cheaper than the physical shop, always at home.
"The glass bottle broke and got all wet, and when cleaning it up the glass slag cut my hand and bled. Reacted to customer service, who was indifferent!!! , "
Good, these days it's a good idea to keep a few at home just in case
Good than the physical shop discount, express delivery is also fast, often buy
Good like buying from Ahri Health Pharmacy
"I don't know if the epidemic has anything to do with it, the logistics is really slow, it took four days to arrive, from Nantong to Hefei is not far ah. I'm sick ~ but the medicine is real, hoarders can get it, sick, or go to a nearby pharmacy to buy it. , "
Don't know how it will be, bought as a back up. I'm used to good reviews
Keep a sachet on hand every time you have a cold and you'll soon be able to prevent it.
Keep it on hand, prefer to brew potions, 39 can still be trusted
It's a great cold remedy for sneezing, so it's a good idea to keep a few boxes on hand for the shopping season, it's cheaper than the pharmacy.
It's convenient to have your regular medication on hand. It would be nice if you could use your medical card.
A regular remedy, fast logistics, affordable and worth the price.
It's easy to buy them online.
Super nice, fast, good review, come back if you need
Superb value, plus a free anti-viral oral solution for $1, much cheaper than pharmacies
"Buy some medicine to keep on hand while we are still in a safe area. The epidemic is too much of a problem and I hope it passes sooner rather than later,"
After three days of taking this medicine, the stuffy nose and sore throat and runny nose have all cleared up! At present, there is only slight nasal congestion and a little nasal sound in speech. The effect is very good! It is indeed genuine Sanjiu. From now on, I am not afraid of running out of medicine.
" ,999 Sanjiu, cold and flu granules, direct shot three boxes, note in advance, shopkeeper service attitude is good, need to be able to buy, thanks to the courier boy thank you!"
", much cheaper than the pharmacy, 999 cold and flu spirit up the effect is also good, Chinese herbal medicine more at ease "
",The plant is very enthusiastic and patient I am very happy with the attitude "
" ,many times back to buy, always adhere to the Taobao purchase, Taobao big brand trustworthy, there is a guarantee. The logistics speed is particularly fast, basically the same day the order to buy, the next day will be delivered. The product is very good, the family members are very much like. Thank Taobao, will continue to support Taobao. Insist on shopping in Taobao, hope Taobao is doing better and better."
" ,very good, very good, so naughty"
" ,A must have home remedy, moderate price and good service from the merchant "
" ,essential family medicine, good for minor and preventive colds "
" ,One of the household standbys and more affordable. Let's hope the epidemic catches up with us."
" ,fake, took a few times with no effect, serious"
",It is very good to buy some essential for special times and save a lot of inconvenience"
", It's pretty good, it's my allergic rhinitis remedy."
"Why are fluorescents everywhere, soaps for washing hands, laundry detergents, bed linen, clothes... Now even water dispensers and glasses have them, what a shame. It's a bummer to live around fluorescents!"
" ,stock up during the epidemic, better deals than in shop, fast, received in good condition!"
Convenience and peace of mind when buying from a pharmacy, with ten free masks
"Arrived in packaging that was rotten as pictured 。。。。 Nothing missing but, the box was cracked.... , "
Second time I bought it, I always have it at home and it is cheaper than pharmacy
Second purchase, winter to spring change of season easy to cold, spare. The delivery was very fast, I took it in the morning of the 2nd and received it in the afternoon of the 3rd. I was surprised that it was so fast during the special time of the epidemic.
Second time I bought it, every time I have a cold, my sideburns hurt, one packet is good for me, keep it on hand.
Second purchase with no problems, similar to those bought in physical shops
The second one I bought, it is still useful to prevent colds.
Great stuff at a great price, 5 stars for you! Worth buying!
I have always trusted this product and have never bought any other cold and flu remedy. Usually sneezing and runny nose is not serious, but it can be solved with plain water. It is a must have for the family.
I received the product, it's genuine, I like it very much.
In winter, I often have headaches and every time I sleep through the night, one packet will help me recover. I keep it at home in my dormitory.
" Quick, the packaging is a bit crushed, but it does not affect the use, the epidemic, less visits to pharmacies, less gatherings, or buy some spare online. , "
 Quick, quite a bit cheaper than the physical shop, I bought it once last time, it's pretty good!
 Quick, fast logistics and fast delivery. Repeat purchases, great reviews!
 Fast, genuine can be good, price profit is still too high
 Quick and quality assured, quite good!
 Fast expected 3 days, 2 days to arrive, often prepared at home
 Prompt and well packed. The event price gives a good deal.
 Prompt, complete product, affordable and recommendable.
 Prompt, fast logistics, great results, very satisfied!
Fast delivery, freshly dated and solidly packed
Convenient and the baby is very good, fast delivery, arrived the next day
Convenient, quality assurance and cheaper than pharmacies.
Convenient and quick, mainly to buy at home for backup, our local pharmacy is often out of stock not to mention all the other cold and flu spirit, or like the Sanjiu.
It's good for general cold and flu, headache and so on.
I've been keeping it at home for a while, but it's not available at this price.
Very good value for money. I'm stocking up at home as a precaution. The logistics guy delivered it to my door and it was great. Good review + praise
Very good, freshly dated and cheaper than pharmacies
Very nice genuine baby, as described, satisfied!
"Very unsatisfactory, the date of manufacture is a year old and the shelf life is only ten months, "
Very good, very fast, and the stuff is right, and the price is right
Very good, especially at this particular time, it's really good to have some at home.
Very good, fast, cheap and effective in treating colds
Works very well, cheaper than physical shops, delivered to your door, next day.
Very good value, genuine and already taking it on time.
Very satisfied, authentic and fast. Can't fault it.
Very Ness, more than a year from the expiry date, can, always at home. Will come back if needed
I like this product very much, it's a little bit like Banlangen, when you have a cold, you can take some right away.
"The seal was removed and it said there was a shipping problem, but the box was flat and tidy, so it looked like it had been removed by humans, and the instructions inside were in the wrong place,"
It was sealed for 20 days before I got the medicine today, I had also bought it as a backup
"Very good service, carton packaging needs to be strengthened, received the outer box has been broken, the inner small package also has pressure deformation. , "
First class service, fast, the fastest online purchase this time, great
"Poor quality of service, no phone call and no information when the goods arrive,"
I've used it last time with good results and it's cheap, so I'll continue to purchase it.
I don't know why, but I've bought it many times! Every time I get a cold I take two packs and I'm fine. The ones I buy at regular drugstores are sometimes not good enough to take a box!
"It doesn't feel like the medicine works as well as the ones you buy at the pharmacy. , "
It is a good medicine for colds and flu.
The initial symptoms of a cold, can relieve discomfort, this time there are activities to hoard some more, the carton is great packaging meticulous, logistics is also powerful delivery to home, five stars big praise!
I received 3 boxes of cold and flu granules, similar to the physical shop, the price is also affordable, the shelf life is also long, the mentor service attitude is very good, this time and buy a lot of medicine, worthy of my years of concern shop, trustworthy, will continue to patronize.
I still think 999 is the most effective cold medicine for many years, the material flow is fast, it is still good to buy medicine
"I always buy cold medicine from him, it's just that everyone else gets a mask and I don't,"
I bought this for my grandmother, as the elderly are prone to colds and flu, a few boxes will do them no harm.
The price is much cheaper than in the physical shop. 5 stars.
"It's not the same as the ones you used to buy at the drugstore, the soup isn't as thick as the drugstore ones! , "
"It's not the same as the ones you used to buy at the drugstore, the soup is not as thick as the drugstore ones! , "
I have been very busy at work and have only come to comment today. Sorry indeed! Keep some on hand for the usual, just in case.  Fast. Efficient! Trustworthy. The only downside is that the delivery was quite violent and the box was crushed. The medicine box was also crushed. The label was also crushed! Luckily the medicine was in good condition. Fortunately, the medicine is fine and has not fallen off. I will buy again if I have the chance! Good medicine with a good conscience. I have used it before. It works! Recommendable.
The dog had a bad stomach, spent thousands, always throwing up, so he was given a few stomachic tablets and got better. Maybe it's just time to get well, so I'll buy some stomachic tablets as a backup, and then I'll buy N more regular medication just to make up the bill. I don't know if I will wait for them to expire
Easy to buy with a doctor's review Great Can't even buy cold medicine offline Much more convenient.
It's still all relatively average date, six months, which is fine, it expires in 23 years. It's just ordinary medicine, we've all seen it before. The packaging is quite good, a fine paper box
You can trust the big pharmacies, they are genuine and affordable!
As always, I bought it yesterday and it arrived the next day!
Good review, the cough effect is very good, is genuine, you can rest assured to buy.
Good review version, too lazy to write a review for each, so imitated a template, you see this template shows that I am still satisfied with things. This item is of good quality, relatively affordable and meets my expectations.
Oh. The goods so quickly arrived, not bad, oh, next time you can come to discount Oh
"The boxes are all crushed to pieces, the outside carton tape is barely sticking, the packaging is really getting worse and worse. , "
Very good, bought many times, will recommend to friends
Great item, just like the one in the shop, very nice!
It's very good, much cheaper than buying it at the pharmacy, I always have it at home
Very helpful, fast, good medicine for urgent needs.
It's very good, you can't even get it at the local pharmacy. Our family takes some of this when they have a cold and they are fine.
It's delicious, it helps you sleep, it's good, it's good, it's good, it's good
Great baby, great absolute. Kudos for that! Awesome! Repurchasable, absolutely awesome! Definitely shared. Great stuff worth sharing, great great great!
Great value for money, three cold pellets + a box of oral liquid, much better value than offline pharmacy. It's a good medicine to keep at home
I received the goods very quickly, they are very good, good value for money and very good.
"Appeal to everyone not to buy this new product, completely without any medicinal effect who buy who regrets, no old compound good, or once bought, want to return free of charge, playing the authentic banner is getting worse and worse,,really bad, not recommended to buy this product, you do a good job of reference before choosing to buy! , "
It is easy to catch a cold in the new season, so I bought it to prevent it and it has relieved my symptoms.
It's too easy to catch a cold in the new season, my resistance is not good, plus there is an epidemic in the surrounding areas, the courier is not sending, finally I can buy it, stock up.
"Changed the courier bill number and I do not say, enough to wait for many days, I asked the customer service to know that the courier bill number written and issued to me the courier bill number is not the same! Service attitude is also very general. Poor comment. , "
"shot at the event, said to send masks, the picture is also marked to send a pack of masks, the result is not, alas ...... not honest, "
Fire fast, not available in pharmacies. It's so convenient and quick
The goods have arrived, the logistics were fast, ordered last night and arrived today! Repurchased several times, worth the money!
I received the goods, as described, is genuine, fast delivery, give five stars!
The goods have been received, the quality of the Tmall Pharmacy is guaranteed, cheap and good.
The goods have been received, Tmall Pharmacy quality assurance, many times to buy, all five stars praise!
I received it, the packaging is intact good, logistics is very fast attitude, five stars praise.
I received the baby, logistics is also very fast, convenient, cheap and timely, very praise
"With the changing seasons of spring and summer, sometimes hot and sometimes cold, it is easy to catch a cold and wind, so it is time to prepare cold and flu pellets and anti-viral oral solution for yourself and your family. ,Always keep medicine at home for emergencies."
Keep a cup of common medicine at home to prevent cold and rain
I went to the pharmacy to buy it, but they said they didn't sell it anymore, so I rushed to buy it online, and I really got it. It seems to be cheaper than the physical shop, right?
It's a good value for money, so I bought more to keep on hand when I needed to put together an order.
A regular family medicine that works well. As always, the service at the health pharmacy is very good.
A real must for the family, especially in the windy north.
The must-have single product at home! Always buy in this, cold and flu spirit received, buy a lot of spare, buy a spare, recommend that you buy immediately, buy online fast also a little cheaper, really affordable, and medicine shop to buy the same, there is a need to come back! My family are necessary, has been the nth time to buy, activities to buy affordable price is genuine, family standing cold medicine
The effect of this is really good, and also sent a packet of mask.
Keep it at home, just take a cup of it and sleep it off if you get cold.
Always have 999 in your home. The advertising language is so well understood.
Keep it at home, it's good for colds and flu.
A quick delivery of the usual home remedies, received the next day
"The usual spare cold medicine at home, lazy to buy at the pharmacy, so buy online, but also have to fill in personal information, or to buy at the pharmacy is better, because the online purchase of drugs are almost past the use of the deadline, a little carelessness will expire. , "
"The price is much cheaper than offline pharmacies more cost-effective New Year's express delivery is a bit slow other than no problem ~, "
Cheap price and fast. I bought it last night and it arrived today.
Great price! Much cheaper than buying in the shop!
Affordable, prompt, reliable and satisfactory.
The price is affordable and the key thing is that the delivery is exceptionally fast and timely.
Affordable price is cheaper than the physical shop, must have at home, the cold is very useful
Stable price Quality assurance Repeatedly purchased, very good
"A bit pricey but cheaper than the shop, sent to a relative who hasn't got it yet because of road closures, "
The order was placed in the evening and received by noon the next day.
A healthy pharmacy, easy to buy and fast!
I often come here to buy medicine for my daily use, especially for me, I get a headache when I blow, and when I have a headache, I need cold and flu flush, which is a must-have.
I often buy this cold, the old brand of Sanjiu is trustworthy, the date is very good
I always buy my daily family medicine from Health Pharmacy, it is genuine quality and the logistics is fast. This time I bought it as a backup for my family. The weather is hot and cold and my children are prone to catch colds, so I use it to prevent them. Good review.
I always buy here, it's affordable and easy to buy
Affordable and quality guaranteed! Purchased many times
It is the home spare, there are children with the elderly home or prepare some, sometimes caught off guard, the epidemic is not open pharmacies, the pharmacies can be assured to get in.
Absolutely genuine. Good value for money. The medicine works as soon as you take it.
Yes, I just got up with a cold and it worked quite well
The customer service ability is really not. The courier single number shows a rhyme, point in what logistics can not see, but as long as you do not point logistics details can see the logistics situation and show China Express, ask customer service in the end what courier sent, she said rhyme, now the logistics is not updated. The result is that they filled in the right single number and chose the wrong logistics company, convinced.
"The courier packaging didn't know how to wrap it properly, the medicine box was crushed,"
Fast delivery, I'm afraid of catching a cold when the season changes! Keep some on hand!
I received it by courier, it is convenient and convenient to keep at home, very good
"Garbage shop, no bear shop, really is the shop the bigger the worse after-sales, sent to something less directly a warehouse did not miss sent on the end, online shopping for more than ten years encountered the worst after-sales, things are not together is the responsibility of the buyer, anyway, there are not a few dollars, you cattle you powerful, "
"Junk courier, there is a nearby post not to put so far, ran 2 km to get, the most rubbish courier, "
Boss Promptly, the packaging is intact, and the logistics are very good.
My mother is prone to catching colds in the new season, so I bought some to keep at home, as the epidemic has caused strict control on cold medicine in my home
Keep it at home as a spare, I believe it is genuine and satisfied.
Buy some for backup, it's good to have them delivered during an epidemic.
"Buy more to keep on hand, not sure of the effect yet,"
I bought it back to have it ready for use, but it looks like it should be genuine. The logistics is very fast
"Bought for home use and one box expired in December this year,"
"I bought a spare, but the mask I was given was not very good and it was a bit itchy,"
Bought several times now, fast as always, very good
I have bought this product several times, and this time I bought nine boxes again. It is the same as the one I bought at the Yizheng Pharmacy when I have a cold.
I bought a bunch of them to keep on hand for spring, when I'm prone to colds and flu and can't get them from offline pharmacies, but the health pharmacy still gives a good deal!
It's so convenient to buy medicines ~ I'm super easy to catch a cold, so it's really convenient to buy some common medicines!
Pretty good value for money. And a free mask. It's really a must have at home!
I bought it a year ago, it's genuine, it's for home use, it's more affordable than the physical shop, and I got a free box of antiviral liquid with the purchase of 3, plus a dollar.
It's warm and sweet. The antiviral in the dollar purchase is great.
"I was able to take a shot, the epidemic affected the automatic confirmation of receipt, I asked when I would send it again, but I was told to return the other one, so well, both returned! , "
Purchased as a daily stock up for emergencies. Fast, surprisingly delivered in less than a day.
"Two of the three boxes were opened, the two boxes that were opened had pouches of medicine inside that did not match the date on the box, all three boxes were broken, and the customer service response was useless, buying something is the same as smoking a blind box. , "
Sanjiu Punch received, will come back to patronize next time, good review! 5 stars!
Sanjiu cold and flu granules, a must for families, so-so, better than nothing 
It is not bad, usually about 2 or 3 days to get well, the family always have it, than in the physical shop to buy a good deal.
"Goods: very convenient, much more affordable than pharmacy bought,Service: delivery is very timely"
It's not convenient to buy medicines from above, so I bought them to work in the highlands as a backup. I bought them online at a very affordable price. Good review.
Date of manufacture 21.10, shelf life 2 years to 23.9, fresh date, 10 masks are also given
It's true, I trust the pharmacy, it's cheaper than the pharmacy.
It is genuine, cheaper than the physical shop, and the logistics is fast
It is genuine, mixed a packet to eat, is this taste slightly bitter
It is genuine, just like the drugstore, much cheaper than the drugstore
It's genuine, I've bought it again many times, it's better than the drugstore, and the logistics is fast
It's genuine, the packaging is intact and the logistics is fast.
"The box was opened when I received the goods, the cold and flu box was opened, I don't know what happened, I didn't care when I saw that nothing was missing,"
I received it, it feels good, fresh date, good review
I received it, it's nice and inexpensive, keeping it as a spare!
Delivery to your door, very affordable price, special times at home to be prepared, courier is very powerful, overall all very good, full marks.
Delivery was super fast! Arrived the next day! Bought a few boxes to keep at home! The price is great! Much cheaper than buying from the drugstore!
The speed is super fast, the first day to buy, the next morning arrived, the first time to buy drugs online, did not expect it is not bad, can can can can
Fast and effective, used for more than 10 years
[truncated: 560,435 more chars]
